# Supplementary material for: Methyl 2-{N-[2-(2,4-dichloro­phen­oxy)acet­yl]-4-[(4,6-dimeth­oxy­pyrimidin-2-yl)­oxy]anilino}propano­ate
Source: Acta Crystallogr Sect E Struct Rep Online. 2012 Jun 13;68(Pt 7):o2046. doi: 10.1107/S1600536812025494 (PMC3393314; doi:10.1107/S1600536812025494)
Supplement: Supplementary file 1 [file e-68-o2046-sup1.cif]

##############################################################################
#                                                                            #
# This CIF contains the data in a paper accepted for publication in          #
# Acta Crystallographica Section E. It conforms to the requirements of       #
# Notes for Authors for Acta Crystallographica Section E, and has been       #
# peer reviewed under the auspices of the IUCr Commission on Journals.       #
#                                                                            #
# Full details of the Crystallographic Information File format               #
# are given in the paper "The Crystallographic Information File (CIF):       #
# a New Standard Archive File for Crystallography" by S. R. Hall, F. H.      #
# Allen and I. D. Brown [Acta Cryst. (1991), A47, 655-685].                  #
#                                                                            #
# The current version of the core CIF dictionary is obtainable from          #
# ftp://ftp.iucr.org/pub/cif_core.dic.                                       #
#                                                                            #
# Software is freely available for graphical display of the structure(s)     #
# in this CIF. For information consult the CIF software page                 #
# http://www.iucr.org/resources/cif/software.                                #
#                                                                            #
# This file may be used for bona fide research purposes within the           #
# scientific community so long as proper attribution is given to the journal # 
# article from which it was obtained.                                        #
#                                                                            #
##############################################################################
data_global
_audit_creation_method     SHELXL-97
_journal_data_validation_number     ?
_journal_date_recd_electronic     2012-05-25
_journal_date_accepted     2012-06-05
_journal_name_full     'Acta Crystallographica, Section E'
_journal_year     2012
_journal_volume     68
_journal_issue      7
_journal_page_first     o2046
_journal_page_last     o2046
_journal_paper_category     QO
_journal_paper_doi     10.1107/S1600536812025494
_journal_coeditor_code     WN2477
_publ_contact_author_name     'Dr. Hongwu He'
_publ_contact_author_address
;
 Key Laboratory of Pesticide and Chemical Biology,
 College of Chemistry,
 Central China Normal University,
 Wuhan 430079
 People's Republic of China.
;
_publ_contact_author_email     he1208@mail.ccnu.edu.cn
_publ_contact_author_fax     ?
_publ_contact_author_phone     '0086-027-67867960'
_publ_section_title
;\
Methyl
2-{<i>N</i>-[2-(2,4-dichlorophenoxy)acetyl]-4-[(4,6-dimethoxypyrimidin-2-yl)\
oxy]anilino}propanoate
;
loop_
    _publ_author_name
    _publ_author_footnote
    _publ_author_address
    'Ning, Lihong' .
;
 Key Laboratory of Pesticide and Chemical Biology
 College of Chemistry,
 Central China Normal University,
 Wuhan 430079
 People's Republic of China.
;
    'Peng, Hao' .
;
 Key Laboratory of Pesticide and Chemical Biology
 College of Chemistry,
 Central China Normal University,
 Wuhan 430079
 People's Republic of China.
;
    'He, Hongwu' .
;
 Key Laboratory of Pesticide and Chemical Biology
 College of Chemistry,
 Central China Normal University,
 Wuhan 430079
 People's Republic of China.
;
data_I
_chemical_name_systematic
;
Methyl 2-{<i>N</i>-[2-(2,4-dichlorophenoxy)acetyl]-
4-[(4,6-dimethoxypyrimidin-2-yl)oxy]anilino}propanoate
;
_chemical_name_common     ?
_chemical_formula_moiety     'C24 H23 Cl2 N3 O7'
_chemical_formula_sum     'C24 H23 Cl2 N3 O7'
_chemical_formula_iupac     'C24 H23 Cl2 N3 O7'
_chemical_formula_weight     536.35
_chemical_melting_point     ?
_symmetry_cell_setting     triclinic
_symmetry_space_group_name_H-M     'P -1'
loop_
    _symmetry_equiv_pos_as_xyz
    'x, y, z'
    '-x, -y, -z'
_cell_length_a     8.2438(9)
_cell_length_b     11.2405(12)
_cell_length_c     14.2502(15)
_cell_angle_alpha     85.178(2)
_cell_angle_beta     78.702(2)
_cell_angle_gamma     80.032(2)
_cell_volume     1273.6(2)
_cell_formula_units_Z     2
_cell_measurement_reflns_used     5848
_cell_measurement_theta_min     2.41
_cell_measurement_theta_max     27.65
_cell_measurement_temperature     298(2)
_exptl_crystal_description     block
_exptl_crystal_colour     colourless
_exptl_crystal_size_max     0.16
_exptl_crystal_size_mid     0.12
_exptl_crystal_size_min     0.10
_exptl_crystal_density_diffrn     1.399
_exptl_crystal_density_meas     ?
_exptl_crystal_density_method     'not measured'
_exptl_crystal_F_000     556
_exptl_absorpt_coefficient_mu     0.303
_exptl_absorpt_correction_type     none
_exptl_absorpt_process_details     ?
_exptl_absorpt_correction_T_min     ?
_exptl_absorpt_correction_T_max     ?
_exptl_special_details     ?
_diffrn_ambient_temperature     298(2)
_diffrn_radiation_type     MoK\a
_diffrn_radiation_wavelength     0.71073
_diffrn_radiation_source     'fine-focus sealed tube'
_diffrn_radiation_monochromator     graphite
_diffrn_measurement_device_type     'Bruker SMART APEX CCD area-detector'
_diffrn_measurement_method     'phi and omega scans'
_diffrn_detector_area_resol_mean     ?
_diffrn_reflns_number     15581
_diffrn_reflns_av_R_equivalents     0.0496
_diffrn_reflns_av_sigmaI/netI     0.0399
_diffrn_reflns_theta_min     1.84
_diffrn_reflns_theta_max     28.29
_diffrn_reflns_theta_full     28.29
_diffrn_measured_fraction_theta_max     0.985
_diffrn_measured_fraction_theta_full     0.985
_diffrn_reflns_limit_h_min     -10
_diffrn_reflns_limit_h_max     10
_diffrn_reflns_limit_k_min     -14
_diffrn_reflns_limit_k_max     14
_diffrn_reflns_limit_l_min     -18
_diffrn_reflns_limit_l_max     18
_diffrn_standards_number     ?
_diffrn_standards_interval_count     ?
_diffrn_standards_interval_time     ?
_diffrn_standards_decay_%     ?
_refine_special_details
;
Refinement of <i>F</i>^2^ against ALL reflections. The weighted <i>R</i>-factor
<i>wR</i> and goodness of fit <i>S</i> are based on <i>F</i>^2^, conventional
<i>R</i>-factors <i>R</i> are based on <i>F</i>, with <i>F</i> set to zero for
negative <i>F</i>^2^. The threshold expression of <i>F</i>^2^ >
\s(<i>F</i>^2^) is used only for calculating <i>R</i>-factors(gt) <i>etc</i>.
and is not relevant to the choice of reflections for refinement.
<i>R</i>-factors based on <i>F</i>^2^ are statistically about twice as large
as those based on <i>F</i>, and <i>R</i>- factors based on ALL data will be
even larger.
;
_reflns_number_total     6204
_reflns_number_gt     4390
_reflns_threshold_expression     >2sigma(I)
_refine_ls_structure_factor_coef     Fsqd
_refine_ls_matrix_type     full
_refine_ls_R_factor_all     0.0742
_refine_ls_R_factor_gt     0.0559
_refine_ls_wR_factor_gt     0.1633
_refine_ls_wR_factor_ref     0.1740
_refine_ls_goodness_of_fit_ref     1.062
_refine_ls_restrained_S_all     1.062
_refine_ls_number_reflns     6204
_refine_ls_number_parameters     329
_refine_ls_number_restraints     0
_refine_ls_hydrogen_treatment     constr
_refine_ls_weighting_scheme     calc
_refine_ls_weighting_details
         'calc w=1/[\s^2^(Fo^2^)+(0.0812P)^2^+0.2621P] where P=(Fo^2^+2Fc^2^)/3'
_atom_sites_solution_hydrogens     geom
_atom_sites_solution_primary     direct
_atom_sites_solution_secondary     difmap
_refine_ls_shift/su_max     0.000
_refine_ls_shift/su_mean     0.000
_refine_diff_density_max     0.769
_refine_diff_density_min     -0.351
_refine_ls_extinction_method     none
_refine_ls_extinction_coef     ?
loop_
    _atom_type_symbol
    _atom_type_description
    _atom_type_scat_dispersion_real
    _atom_type_scat_dispersion_imag
    _atom_type_scat_source
    'C' 'C' 0.0033 0.0016
                         'International Tables Vol C Tables 4.2.6.8 and 6.1.1.4'
    'H' 'H' 0.0000 0.0000
                         'International Tables Vol C Tables 4.2.6.8 and 6.1.1.4'
    'N' 'N' 0.0061 0.0033
                         'International Tables Vol C Tables 4.2.6.8 and 6.1.1.4'
    'O' 'O' 0.0106 0.0060
                         'International Tables Vol C Tables 4.2.6.8 and 6.1.1.4'
    'Cl' 'Cl' 0.1484 0.1585
                         'International Tables Vol C Tables 4.2.6.8 and 6.1.1.4'
_computing_data_collection     '<i>SMART</i> (Bruker, 2001)'
_computing_cell_refinement     '<i>SAINT-Plus</i> (Bruker, 2001)'
_computing_data_reduction     '<i>SAINT-Plus</i> (Bruker, 2001)'
_computing_structure_solution     '<i>SHELXS-97</i> (Sheldrick, 2008)'
_computing_structure_refinement     '<i>SHELXL-97</i> (Sheldrick, 2008)'
_computing_molecular_graphics     '<i>PLATON</i> (Spek, 2009)'
_computing_publication_material     '<i>PLATON</i> (Spek, 2009)'
loop_
    _atom_site_type_symbol
    _atom_site_label
    _atom_site_fract_x
    _atom_site_fract_y
    _atom_site_fract_z
    _atom_site_U_iso_or_equiv
    _atom_site_adp_type
    _atom_site_calc_flag
    _atom_site_refinement_flags
    _atom_site_occupancy
    _atom_site_symmetry_multiplicity
    _atom_site_disorder_assembly
    _atom_site_disorder_group
    C C1 -0.1814(4) 0.1820(3) 0.55913(16) 0.0750(7) Uani d . 1 1 . .
    C C2 -0.1019(5) 0.0866(3) 0.60971(18) 0.0888(9) Uani d . 1 1 . .
    H H2 -0.1613 0.0343 0.6514 0.107 Uiso calc R 1 1 . .
    C C3 0.0693(5) 0.0735(2) 0.59483(17) 0.0809(8) Uani d . 1 1 . .
    C C4 0.0665(3) 0.2312(2) 0.49075(15) 0.0619(5) Uani d . 1 1 . .
    C C5 -0.4294(4) 0.3007(4) 0.5202(3) 0.1131(12) Uani d . 1 1 . .
    H H5A -0.4154 0.3749 0.5442 0.170 Uiso calc R 1 1 . .
    H H5B -0.5467 0.2964 0.5285 0.170 Uiso calc R 1 1 . .
    H H5C -0.3805 0.2983 0.4533 0.170 Uiso calc R 1 1 . .
    C C6 0.3282(7) -0.0322(4) 0.6277(3) 0.1322(16) Uani d . 1 1 . .
    H H6A 0.3745 -0.0543 0.5632 0.198 Uiso calc R 1 1 . .
    H H6B 0.3690 -0.0945 0.6716 0.198 Uiso calc R 1 1 . .
    H H6C 0.3610 0.0426 0.6385 0.198 Uiso calc R 1 1 . .
    C C7 0.0948(3) 0.3856(2) 0.36520(15) 0.0582(5) Uani d . 1 1 . .
    C C8 0.0267(3) 0.34724(19) 0.29442(15) 0.0576(5) Uani d . 1 1 . .
    H H8 0.0106 0.2673 0.2953 0.069 Uiso calc R 1 1 . .
    C C9 -0.0170(3) 0.42863(18) 0.22240(14) 0.0529(5) Uani d . 1 1 . .
    H H9 -0.0651 0.4042 0.1749 0.063 Uiso calc R 1 1 . .
    C C10 0.0107(2) 0.54753(17) 0.22072(14) 0.0508(4) Uani d . 1 1 . .
    C C11 0.0755(3) 0.5849(2) 0.29330(16) 0.0621(5) Uani d . 1 1 . .
    H H11 0.0911 0.6649 0.2932 0.075 Uiso calc R 1 1 . .
    C C12 0.1170(3) 0.5032(2) 0.36626(16) 0.0646(6) Uani d . 1 1 . .
    H H12 0.1599 0.5281 0.4157 0.077 Uiso calc R 1 1 . .
    C C13 0.0662(2) 0.62200(17) 0.05341(15) 0.0512(4) Uani d . 1 1 . .
    C C14 0.2208(3) 0.52456(19) 0.04013(15) 0.0557(5) Uani d . 1 1 . .
    H H14A 0.2863 0.5293 0.0889 0.067 Uiso calc R 1 1 . .
    H H14B 0.1868 0.4454 0.0472 0.067 Uiso calc R 1 1 . .
    C C15 0.3997(2) 0.63889(18) -0.06993(14) 0.0522(5) Uani d . 1 1 . .
    C C16 0.4732(2) 0.6621(2) -0.16498(15) 0.0564(5) Uani d . 1 1 . .
    C C17 0.5604(3) 0.7573(2) -0.19099(17) 0.0650(6) Uani d . 1 1 . .
    H H17 0.6083 0.7721 -0.2547 0.078 Uiso calc R 1 1 . .
    C C18 0.5757(3) 0.8305(2) -0.1213(2) 0.0724(7) Uani d . 1 1 . .
    C C19 0.5045(3) 0.8096(2) -0.0276(2) 0.0744(6) Uani d . 1 1 . .
    H H19 0.5156 0.8594 0.0189 0.089 Uiso calc R 1 1 . .
    C C20 0.4161(3) 0.7144(2) -0.00201(17) 0.0644(6) Uani d . 1 1 . .
    H H20 0.3672 0.7011 0.0617 0.077 Uiso calc R 1 1 . .
    C C21 -0.1595(3) 0.7360(2) 0.1557(2) 0.0687(6) Uani d . 1 1 . .
    H H21 -0.2150 0.7427 0.1001 0.082 Uiso calc R 1 1 . .
    C C22 -0.2918(4) 0.7281(3) 0.2402(3) 0.1095(12) Uani d . 1 1 . .
    H H22A -0.3292 0.6513 0.2438 0.164 Uiso calc R 1 1 . .
    H H22B -0.3842 0.7919 0.2355 0.164 Uiso calc R 1 1 . .
    H H22C -0.2486 0.7360 0.2969 0.164 Uiso calc R 1 1 . .
    C C23 -0.0768(3) 0.84909(18) 0.14879(15) 0.0550(5) Uani d . 1 1 . .
    C C24 -0.1183(4) 1.0605(2) 0.1175(2) 0.0823(8) Uani d . 1 1 . .
    H H24A -0.0790 1.0730 0.1744 0.124 Uiso calc R 1 1 . .
    H H24B -0.2063 1.1253 0.1070 0.124 Uiso calc R 1 1 . .
    H H24C -0.0275 1.0584 0.0636 0.124 Uiso calc R 1 1 . .
    Cl Cl1 0.45524(9) 0.57030(7) -0.25189(5) 0.0857(2) Uani d . 1 1 . .
    Cl Cl2 0.68469(11) 0.95120(8) -0.15360(8) 0.1130(3) Uani d . 1 1 . .
    N N1 -0.0971(3) 0.25673(18) 0.49818(12) 0.0639(5) Uani d . 1 1 . .
    N N2 0.1583(3) 0.14535(19) 0.53514(13) 0.0715(5) Uani d . 1 1 . .
    N N3 -0.0284(2) 0.62954(15) 0.14216(13) 0.0542(4) Uani d . 1 1 . .
    O O1 -0.3482(3) 0.2002(2) 0.57170(15) 0.1022(7) Uani d . 1 1 . .
    O O2 0.1513(4) -0.0183(2) 0.64236(15) 0.1119(8) Uani d . 1 1 . .
    O O3 0.1632(2) 0.30374(17) 0.43166(13) 0.0761(5) Uani d . 1 1 . .
    O O4 0.03226(19) 0.69051(14) -0.01316(11) 0.0641(4) Uani d . 1 1 . .
    O O5 0.32022(19) 0.54002(13) -0.05232(10) 0.0600(4) Uani d . 1 1 . .
    O O6 -0.1820(2) 0.94630(14) 0.12870(13) 0.0702(4) Uani d . 1 1 . .
    O O7 0.0634(2) 0.84994(14) 0.16004(13) 0.0695(4) Uani d . 1 1 . .
loop_
    _atom_site_aniso_label
    _atom_site_aniso_U_11
    _atom_site_aniso_U_22
    _atom_site_aniso_U_33
    _atom_site_aniso_U_12
    _atom_site_aniso_U_13
    _atom_site_aniso_U_23
    C1 0.0984(19) 0.0862(17) 0.0475(12) -0.0416(15) -0.0091(12) 0.0017(11)
    C2 0.137(3) 0.0818(19) 0.0513(13) -0.0444(18) -0.0113(15) 0.0159(12)
    C3 0.131(3) 0.0653(15) 0.0478(12) -0.0171(16) -0.0222(14) 0.0056(11)
    C4 0.0814(16) 0.0601(13) 0.0479(11) -0.0198(11) -0.0157(10) 0.0018(9)
    C5 0.084(2) 0.147(3) 0.109(3) -0.036(2) -0.0128(18) 0.016(2)
    C6 0.172(4) 0.110(3) 0.093(2) 0.044(3) -0.037(3) 0.011(2)
    C7 0.0544(11) 0.0615(13) 0.0562(11) -0.0144(9) -0.0044(9) 0.0091(9)
    C8 0.0619(12) 0.0471(11) 0.0625(12) -0.0166(9) -0.0049(9) 0.0055(9)
    C9 0.0548(11) 0.0507(11) 0.0524(10) -0.0144(9) -0.0041(8) -0.0001(8)
    C10 0.0508(10) 0.0454(10) 0.0512(10) -0.0091(8) 0.0024(8) 0.0015(8)
    C11 0.0707(14) 0.0491(11) 0.0658(13) -0.0169(10) -0.0047(10) -0.0026(10)
    C12 0.0714(14) 0.0676(14) 0.0577(12) -0.0214(11) -0.0097(10) -0.0045(10)
    C13 0.0521(10) 0.0417(10) 0.0588(11) -0.0099(8) -0.0093(8) 0.0053(8)
    C14 0.0563(11) 0.0481(11) 0.0544(11) -0.0052(8) 0.0018(9) 0.0098(8)
    C15 0.0463(10) 0.0480(10) 0.0555(11) -0.0004(8) -0.0037(8) 0.0094(8)
    C16 0.0437(10) 0.0631(13) 0.0553(11) -0.0009(9) -0.0026(8) 0.0052(9)
    C17 0.0448(11) 0.0729(15) 0.0679(13) -0.0074(10) 0.0026(9) 0.0153(11)
    C18 0.0541(13) 0.0674(15) 0.0905(18) -0.0168(11) 0.0003(11) 0.0081(13)
    C19 0.0710(15) 0.0701(15) 0.0822(16) -0.0164(12) -0.0097(12) -0.0049(13)
    C20 0.0667(13) 0.0620(13) 0.0588(12) -0.0073(10) -0.0039(10) 0.0059(10)
    C21 0.0489(11) 0.0513(12) 0.0969(17) -0.0032(9) 0.0011(11) 0.0020(11)
    C22 0.0783(18) 0.0708(18) 0.159(3) -0.0151(14) 0.0354(19) -0.0167(19)
    C23 0.0559(12) 0.0469(11) 0.0537(11) -0.0005(9) -0.0002(9) 0.0059(8)
    C24 0.0913(18) 0.0461(12) 0.0980(19) -0.0044(12) -0.0036(14) 0.0163(12)
    Cl1 0.0820(4) 0.1117(6) 0.0616(4) -0.0311(4) 0.0092(3) -0.0140(3)
    Cl2 0.1001(6) 0.0934(6) 0.1411(8) -0.0505(5) 0.0159(5) 0.0014(5)
    N1 0.0801(13) 0.0671(12) 0.0487(9) -0.0268(10) -0.0111(8) 0.0028(8)
    N2 0.1018(16) 0.0628(12) 0.0512(10) -0.0095(11) -0.0233(10) 0.0038(9)
    N3 0.0520(9) 0.0426(9) 0.0618(10) -0.0045(7) -0.0012(7) 0.0035(7)
    O1 0.0946(15) 0.137(2) 0.0777(12) -0.0521(14) -0.0042(11) 0.0191(12)
    O2 0.174(3) 0.0830(14) 0.0698(12) -0.0018(15) -0.0302(14) 0.0235(10)
    O3 0.0694(10) 0.0823(12) 0.0788(11) -0.0230(9) -0.0233(8) 0.0288(9)
    O4 0.0676(9) 0.0551(8) 0.0673(9) -0.0059(7) -0.0180(7) 0.0156(7)
    O5 0.0649(9) 0.0527(8) 0.0548(8) -0.0097(7) 0.0049(6) 0.0042(6)
    O6 0.0625(9) 0.0498(9) 0.0895(11) 0.0002(7) -0.0083(8) 0.0141(8)
    O7 0.0671(10) 0.0522(9) 0.0904(12) -0.0080(7) -0.0223(8) 0.0041(8)
_geom_special_details
;
All e.s.d.'s (except the e.s.d. in the dihedral angle between two l.s. planes)
are estimated using the full covariance matrix. The cell e.s.d.'s are taken
into account individually in the estimation of e.s.d.'s in distances, angles
and torsion angles; correlations between e.s.d.'s in cell parameters are only
used when they are defined by crystal symmetry. An approximate (isotropic)
treatment of cell e.s.d.'s is used for estimating e.s.d.'s involving l.s.
planes.
;
loop_
    _geom_bond_atom_site_label_1
    _geom_bond_atom_site_label_2
    _geom_bond_site_symmetry_2
    _geom_bond_distance
    _geom_bond_publ_flag
    C1 O1 . 1.334(3) ?
    C1 N1 . 1.336(3) ?
    C1 C2 . 1.382(4) ?
    C2 C3 . 1.369(4) ?
    C2 H2 . 0.9300 ?
    C3 N2 . 1.326(4) ?
    C3 O2 . 1.342(3) ?
    C4 N1 . 1.315(3) ?
    C4 N2 . 1.317(3) ?
    C4 O3 . 1.363(3) ?
    C5 O1 . 1.433(4) ?
    C5 H5A . 0.9600 ?
    C5 H5B . 0.9600 ?
    C5 H5C . 0.9600 ?
    C6 O2 . 1.415(5) ?
    C6 H6A . 0.9600 ?
    C6 H6B . 0.9600 ?
    C6 H6C . 0.9600 ?
    C7 C12 . 1.368(3) ?
    C7 C8 . 1.377(3) ?
    C7 O3 . 1.395(3) ?
    C8 C9 . 1.376(3) ?
    C8 H8 . 0.9300 ?
    C9 C10 . 1.392(3) ?
    C9 H9 . 0.9300 ?
    C10 C11 . 1.378(3) ?
    C10 N3 . 1.439(3) ?
    C11 C12 . 1.383(3) ?
    C11 H11 . 0.9300 ?
    C12 H12 . 0.9300 ?
    C13 O4 . 1.216(2) ?
    C13 N3 . 1.350(3) ?
    C13 C14 . 1.522(3) ?
    C14 O5 . 1.423(2) ?
    C14 H14A . 0.9700 ?
    C14 H14B . 0.9700 ?
    C15 O5 . 1.367(2) ?
    C15 C20 . 1.380(3) ?
    C15 C16 . 1.394(3) ?
    C16 C17 . 1.376(3) ?
    C16 Cl1 . 1.721(2) ?
    C17 C18 . 1.379(4) ?
    C17 H17 . 0.9300 ?
    C18 C19 . 1.368(4) ?
    C18 Cl2 . 1.737(2) ?
    C19 C20 . 1.381(3) ?
    C19 H19 . 0.9300 ?
    C20 H20 . 0.9300 ?
    C21 N3 . 1.465(3) ?
    C21 C22 . 1.466(4) ?
    C21 C23 . 1.531(3) ?
    C21 H21 . 0.9800 ?
    C22 H22A . 0.9600 ?
    C22 H22B . 0.9600 ?
    C22 H22C . 0.9600 ?
    C23 O7 . 1.199(3) ?
    C23 O6 . 1.321(2) ?
    C24 O6 . 1.454(3) ?
    C24 H24A . 0.9600 ?
    C24 H24B . 0.9600 ?
    C24 H24C . 0.9600 ?
loop_
    _geom_angle_atom_site_label_1
    _geom_angle_atom_site_label_2
    _geom_angle_atom_site_label_3
    _geom_angle_site_symmetry_1
    _geom_angle_site_symmetry_3
    _geom_angle
    _geom_angle_publ_flag
    O1 C1 N1 . . 118.8(2) ?
    O1 C1 C2 . . 118.8(2) ?
    N1 C1 C2 . . 122.4(3) ?
    C3 C2 C1 . . 116.1(2) ?
    C3 C2 H2 . . 121.9 ?
    C1 C2 H2 . . 121.9 ?
    N2 C3 O2 . . 118.4(3) ?
    N2 C3 C2 . . 123.6(2) ?
    O2 C3 C2 . . 118.0(3) ?
    N1 C4 N2 . . 130.0(2) ?
    N1 C4 O3 . . 118.5(2) ?
    N2 C4 O3 . . 111.5(2) ?
    O1 C5 H5A . . 109.5 ?
    O1 C5 H5B . . 109.5 ?
    H5A C5 H5B . . 109.5 ?
    O1 C5 H5C . . 109.5 ?
    H5A C5 H5C . . 109.5 ?
    H5B C5 H5C . . 109.5 ?
    O2 C6 H6A . . 109.5 ?
    O2 C6 H6B . . 109.5 ?
    H6A C6 H6B . . 109.5 ?
    O2 C6 H6C . . 109.5 ?
    H6A C6 H6C . . 109.5 ?
    H6B C6 H6C . . 109.5 ?
    C12 C7 C8 . . 121.4(2) ?
    C12 C7 O3 . . 116.8(2) ?
    C8 C7 O3 . . 121.4(2) ?
    C9 C8 C7 . . 119.2(2) ?
    C9 C8 H8 . . 120.4 ?
    C7 C8 H8 . . 120.4 ?
    C8 C9 C10 . . 119.9(2) ?
    C8 C9 H9 . . 120.0 ?
    C10 C9 H9 . . 120.0 ?
    C11 C10 C9 . . 119.99(19) ?
    C11 C10 N3 . . 121.04(18) ?
    C9 C10 N3 . . 118.97(18) ?
    C10 C11 C12 . . 119.8(2) ?
    C10 C11 H11 . . 120.1 ?
    C12 C11 H11 . . 120.1 ?
    C7 C12 C11 . . 119.6(2) ?
    C7 C12 H12 . . 120.2 ?
    C11 C12 H12 . . 120.2 ?
    O4 C13 N3 . . 122.16(19) ?
    O4 C13 C14 . . 120.86(18) ?
    N3 C13 C14 . . 116.98(17) ?
    O5 C14 C13 . . 110.13(16) ?
    O5 C14 H14A . . 109.6 ?
    C13 C14 H14A . . 109.6 ?
    O5 C14 H14B . . 109.6 ?
    C13 C14 H14B . . 109.6 ?
    H14A C14 H14B . . 108.1 ?
    O5 C15 C20 . . 125.74(18) ?
    O5 C15 C16 . . 116.07(19) ?
    C20 C15 C16 . . 118.2(2) ?
    C17 C16 C15 . . 121.3(2) ?
    C17 C16 Cl1 . . 119.07(17) ?
    C15 C16 Cl1 . . 119.64(17) ?
    C16 C17 C18 . . 119.1(2) ?
    C16 C17 H17 . . 120.5 ?
    C18 C17 H17 . . 120.5 ?
    C19 C18 C17 . . 120.7(2) ?
    C19 C18 Cl2 . . 119.9(2) ?
    C17 C18 Cl2 . . 119.39(19) ?
    C18 C19 C20 . . 120.0(3) ?
    C18 C19 H19 . . 120.0 ?
    C20 C19 H19 . . 120.0 ?
    C15 C20 C19 . . 120.8(2) ?
    C15 C20 H20 . . 119.6 ?
    C19 C20 H20 . . 119.6 ?
    N3 C21 C22 . . 115.3(2) ?
    N3 C21 C23 . . 108.87(17) ?
    C22 C21 C23 . . 114.0(2) ?
    N3 C21 H21 . . 105.9 ?
    C22 C21 H21 . . 105.9 ?
    C23 C21 H21 . . 105.9 ?
    C21 C22 H22A . . 109.5 ?
    C21 C22 H22B . . 109.5 ?
    H22A C22 H22B . . 109.5 ?
    C21 C22 H22C . . 109.5 ?
    H22A C22 H22C . . 109.5 ?
    H22B C22 H22C . . 109.5 ?
    O7 C23 O6 . . 124.5(2) ?
    O7 C23 C21 . . 125.12(18) ?
    O6 C23 C21 . . 110.36(19) ?
    O6 C24 H24A . . 109.5 ?
    O6 C24 H24B . . 109.5 ?
    H24A C24 H24B . . 109.5 ?
    O6 C24 H24C . . 109.5 ?
    H24A C24 H24C . . 109.5 ?
    H24B C24 H24C . . 109.5 ?
    C4 N1 C1 . . 114.2(2) ?
    C4 N2 C3 . . 113.7(2) ?
    C13 N3 C10 . . 122.15(16) ?
    C13 N3 C21 . . 115.18(17) ?
    C10 N3 C21 . . 122.20(18) ?
    C1 O1 C5 . . 118.3(2) ?
    C3 O2 C6 . . 118.4(3) ?
    C4 O3 C7 . . 120.35(18) ?
    C15 O5 C14 . . 117.63(16) ?
    C23 O6 C24 . . 116.33(18) ?
loop_
    _geom_torsion_atom_site_label_1
    _geom_torsion_atom_site_label_2
    _geom_torsion_atom_site_label_3
    _geom_torsion_atom_site_label_4
    _geom_torsion_site_symmetry_1
    _geom_torsion_site_symmetry_2
    _geom_torsion_site_symmetry_3
    _geom_torsion_site_symmetry_4
    _geom_torsion
    _geom_torsion_publ_flag
    O1 C1 C2 C3 . . . . -179.1(2) ?
    N1 C1 C2 C3 . . . . 0.8(4) ?
    C1 C2 C3 N2 . . . . -0.8(4) ?
    C1 C2 C3 O2 . . . . -179.8(2) ?
    C12 C7 C8 C9 . . . . 1.1(3) ?
    O3 C7 C8 C9 . . . . -170.65(19) ?
    C7 C8 C9 C10 . . . . 1.3(3) ?
    C8 C9 C10 C11 . . . . -2.7(3) ?
    C8 C9 C10 N3 . . . . 176.97(18) ?
    C9 C10 C11 C12 . . . . 1.8(3) ?
    N3 C10 C11 C12 . . . . -177.89(19) ?
    C8 C7 C12 C11 . . . . -2.0(3) ?
    O3 C7 C12 C11 . . . . 170.1(2) ?
    C10 C11 C12 C7 . . . . 0.6(3) ?
    O4 C13 C14 O5 . . . . 7.9(3) ?
    N3 C13 C14 O5 . . . . -171.06(18) ?
    O5 C15 C16 C17 . . . . -178.33(17) ?
    C20 C15 C16 C17 . . . . 0.1(3) ?
    O5 C15 C16 Cl1 . . . . 1.7(2) ?
    C20 C15 C16 Cl1 . . . . -179.85(16) ?
    C15 C16 C17 C18 . . . . 0.4(3) ?
    Cl1 C16 C17 C18 . . . . -179.63(18) ?
    C16 C17 C18 C19 . . . . -0.4(4) ?
    C16 C17 C18 Cl2 . . . . -179.73(16) ?
    C17 C18 C19 C20 . . . . 0.0(4) ?
    Cl2 C18 C19 C20 . . . . 179.26(19) ?
    O5 C15 C20 C19 . . . . 177.7(2) ?
    C16 C15 C20 C19 . . . . -0.6(3) ?
    C18 C19 C20 C15 . . . . 0.6(4) ?
    N3 C21 C23 O7 . . . . -20.9(3) ?
    C22 C21 C23 O7 . . . . 109.4(3) ?
    N3 C21 C23 O6 . . . . 159.17(19) ?
    C22 C21 C23 O6 . . . . -70.5(3) ?
    N2 C4 N1 C1 . . . . -1.4(4) ?
    O3 C4 N1 C1 . . . . -178.7(2) ?
    O1 C1 N1 C4 . . . . -179.9(2) ?
    C2 C1 N1 C4 . . . . 0.1(3) ?
    N1 C4 N2 C3 . . . . 1.4(4) ?
    O3 C4 N2 C3 . . . . 178.9(2) ?
    O2 C3 N2 C4 . . . . 178.8(2) ?
    C2 C3 N2 C4 . . . . -0.2(4) ?
    O4 C13 N3 C10 . . . . 179.28(19) ?
    C14 C13 N3 C10 . . . . -1.8(3) ?
    O4 C13 N3 C21 . . . . -8.4(3) ?
    C14 C13 N3 C21 . . . . 170.50(19) ?
    C11 C10 N3 C13 . . . . 107.0(2) ?
    C9 C10 N3 C13 . . . . -72.7(3) ?
    C11 C10 N3 C21 . . . . -64.8(3) ?
    C9 C10 N3 C21 . . . . 115.5(2) ?
    C22 C21 N3 C13 . . . . 162.8(3) ?
    C23 C21 N3 C13 . . . . -67.6(3) ?
    C22 C21 N3 C10 . . . . -24.9(3) ?
    C23 C21 N3 C10 . . . . 104.8(2) ?
    N1 C1 O1 C5 . . . . -1.0(4) ?
    C2 C1 O1 C5 . . . . 178.9(3) ?
    N2 C3 O2 C6 . . . . 1.2(4) ?
    C2 C3 O2 C6 . . . . -179.7(3) ?
    N1 C4 O3 C7 . . . . -14.1(3) ?
    N2 C4 O3 C7 . . . . 168.1(2) ?
    C12 C7 O3 C4 . . . . 127.6(2) ?
    C8 C7 O3 C4 . . . . -60.3(3) ?
    C20 C15 O5 C14 . . . . 11.7(3) ?
    C16 C15 O5 C14 . . . . -169.97(17) ?
    C13 C14 O5 C15 . . . . 68.7(2) ?
    O7 C23 O6 C24 . . . . 1.6(3) ?
    C21 C23 O6 C24 . . . . -178.4(2) ?
loop_
    _geom_hbond_atom_site_label_D
    _geom_hbond_atom_site_label_H
    _geom_hbond_atom_site_label_A
    _geom_hbond_site_symmetry_A
    _geom_hbond_distance_DH
    _geom_hbond_distance_HA
    _geom_hbond_distance_DA
    _geom_hbond_angle_DHA
    C9 H9 O4 2_565 0.93 2.57 3.402(3) 149.8
