# Supplementary material for: Methyl 2-{N-[2-(2,4-dichloro­phen­oxy)acet­yl]-4-[(4,6-dimeth­oxy­pyrimidin-2-yl)­oxy]anilino}propano­ate
Source: Acta Crystallogr Sect E Struct Rep Online. 2012 Jun 13;68(Pt 7):o2046. doi: 10.1107/S1600536812025494 (PMC3393314; doi:10.1107/S1600536812025494)
Supplement: Supplementary file 2 [file e-68-o2046-Isup2.hkl]

# 
# h,k,l, Fc-squared, Fo-squared, sigma(Fo-squared) and status flag 
# 
data_I
_shelx_title ' 101103hm in P-1' 
_shelx_refln_list_code          4 
_shelx_F_calc_maximum      138.89 
_exptl_crystal_F_000       556.00 
_reflns_d_resolution_high  0.7497 
 
loop_ 
 _symmetry_equiv_pos_as_xyz 
 'x, y, z' 
 '-x, -y, -z' 
 
_cell_length_a     8.2438 
_cell_length_b    11.2405 
_cell_length_c    14.2502 
_cell_angle_alpha  85.178 
_cell_angle_beta   78.702 
_cell_angle_gamma  80.032 
 
_shelx_F_squared_multiplier     1.000 
 
loop_ 
 _refln_index_h 
 _refln_index_k 
 _refln_index_l 
 _refln_F_squared_calc 
 _refln_F_squared_meas 
 _refln_F_squared_sigma 
 _refln_observed_status 
   1   0   0     5002.28     5128.89    122.26 o 
   2   0   0     5893.20     6058.32    153.68 o 
   3   0   0        2.07        6.83      0.42 o 
   4   0   0      184.54      241.74      5.49 o 
   5   0   0       54.98       55.00      1.26 o 
   6   0   0       29.30       30.76      1.11 o 
   7   0   0       14.87       17.74      1.30 o 
   8   0   0      109.65      101.98      2.81 o 
   9   0   0        1.69        1.66      1.14 o 
  -9   1   0       16.69       18.08      2.04 o 
  -8   1   0        1.99        2.04      0.95 o 
  -7   1   0        0.13        0.21      0.68 o 
  -6   1   0        0.04        0.52      0.53 o 
  -5   1   0      380.84      358.70      8.69 o 
  -4   1   0     1025.22     1033.09     29.67 o 
  -3   1   0     1432.05     1454.07     40.89 o 
  -2   1   0     1427.70     1537.42     62.63 o 
  -1   1   0       53.55       47.82      2.62 o 
   0   1   0      240.92      234.58      2.34 o 
   1   1   0        2.62        2.78      0.42 o 
   2   1   0     8977.18     8912.53    101.47 o 
   3   1   0      498.01      460.80      4.87 o 
   4   1   0      472.81      546.62      6.66 o 
   5   1   0        0.09        0.86      0.47 o 
   6   1   0       75.84       87.49      1.74 o 
   7   1   0       44.36       46.93      1.86 o 
   8   1   0       67.92       65.39      2.32 o 
   9   1   0        6.11        6.35      1.48 o 
  -9   2   0        4.99        6.39      1.57 o 
  -8   2   0        0.13       -0.37      0.82 o 
  -7   2   0       10.49        9.17      1.13 o 
  -6   2   0        7.81       11.00      1.06 o 
  -5   2   0       42.25       50.54      2.22 o 
  -4   2   0       76.88       71.26      3.08 o 
  -3   2   0     1131.85     1100.32     36.44 o 
  -2   2   0     4930.36     4933.63    215.58 o 
  -1   2   0     2000.57     2000.71     91.69 o 
   0   2   0       29.76       24.57      1.71 o 
   1   2   0       93.43      103.57      3.74 o 
   2   2   0       48.72       57.98      1.75 o 
   3   2   0      217.30      220.45      4.43 o 
   4   2   0      348.25      390.10      5.56 o 
   5   2   0      919.51      863.46     10.50 o 
   6   2   0      271.55      256.08      6.36 o 
   7   2   0       50.35       47.66      1.53 o 
   8   2   0        8.61        9.98      1.19 o 
   9   2   0       62.63       69.74      3.15 o 
  10   2   0        6.25        5.96      2.22 o 
 -10   3   0        0.10        2.98      2.34 o 
  -9   3   0       12.70       13.87      1.97 o 
  -8   3   0        0.26        0.70      0.96 o 
  -7   3   0        0.92        0.81      0.89 o 
  -6   3   0      105.68      109.52      4.05 o 
  -5   3   0       16.58       15.01      1.15 o 
  -4   3   0       49.10       41.11      3.26 o 
  -3   3   0       42.94       35.44      4.00 o 
  -2   3   0        2.32        5.80      0.93 o 
  -1   3   0       83.44       79.51      5.18 o 
   0   3   0      670.14      617.16     30.64 o 
   1   3   0      769.05      843.26     38.85 o 
   2   3   0      163.94      212.58      6.81 o 
   3   3   0     1274.77     1313.24     40.71 o 
   4   3   0      269.03      297.79      2.76 o 
   5   3   0      480.01      536.24     10.26 o 
   6   3   0       12.24       15.59      0.91 o 
   7   3   0       97.29       92.90      2.59 o 
   8   3   0        1.57        2.45      1.03 o 
   9   3   0        0.04       -1.20      1.27 o 
  -9   4   0        6.81        5.39      2.28 o 
  -8   4   0        0.02        0.27      1.01 o 
  -7   4   0      181.87      187.22      5.98 o 
  -6   4   0       53.32       44.35      2.24 o 
  -5   4   0       14.71       17.41      1.68 o 
  -4   4   0        0.07        3.73      0.70 o 
  -3   4   0      482.78      476.99     28.04 o 
  -2   4   0     1801.84     1801.87     65.27 o 
  -1   4   0      175.97      149.93      8.53 o 
   0   4   0      141.85      152.80      4.45 o 
   1   4   0     4689.76     4878.28    182.53 o 
   2   4   0     1565.97     1626.46     58.89 o 
   3   4   0      243.38      281.59      9.56 o 
   4   4   0      425.94      507.12     18.59 o 
   5   4   0       15.21       19.07      1.26 o 
   6   4   0      102.68      116.76      3.29 o 
   7   4   0      154.95      146.83      2.54 o 
   8   4   0        2.02        1.95      1.58 o 
  -9   5   0        1.66        4.82      2.22 o 
  -8   5   0        0.12        0.18      1.02 o 
  -7   5   0        2.24        1.65      1.01 o 
  -6   5   0        0.52        0.92      0.93 o 
  -5   5   0       24.16       28.09      2.97 o 
  -4   5   0        0.69        1.17      0.64 o 
  -3   5   0       39.60       36.08      2.22 o 
  -2   5   0       41.58       40.29      3.30 o 
  -1   5   0      107.53       97.21      5.52 o 
   0   5   0       12.86        9.75      1.19 o 
   1   5   0      237.67      236.58     11.39 o 
   2   5   0      961.97     1098.27     39.31 o 
   3   5   0      574.71      596.99     24.14 o 
   4   5   0        5.52        3.89      0.58 o 
   5   5   0       25.85       39.05      1.20 o 
   6   5   0       10.23        6.64      0.88 o 
   7   5   0      102.67      101.57      8.05 o 
   8   5   0       16.09       14.33      1.59 o 
   9   5   0       18.12       25.35      2.98 o 
  -9   6   0        0.14       -0.19      1.74 o 
  -8   6   0        1.08        1.42      1.37 o 
  -7   6   0        4.99        3.49      1.14 o 
  -6   6   0       14.38       13.61      1.44 o 
  -5   6   0      145.51      134.33      7.89 o 
  -4   6   0       63.62       54.91      3.59 o 
  -3   6   0       14.57       15.21      1.10 o 
  -2   6   0      109.14       94.73      5.39 o 
  -1   6   0       91.61       79.02      3.79 o 
   0   6   0       10.81       18.50      1.44 o 
   1   6   0      158.93      193.38      9.47 o 
   2   6   0       99.04      106.28      5.46 o 
   3   6   0       94.20      112.51      3.04 o 
   4   6   0      215.81      213.42      6.66 o 
   5   6   0       30.11       21.76      1.27 o 
   6   6   0       33.43       34.39      1.67 o 
   7   6   0      155.95      151.79     11.33 o 
   8   6   0       19.71       20.76      1.90 o 
   9   6   0        3.31        4.06      1.96 o 
  -8   7   0        1.41        1.10      1.70 o 
  -7   7   0        0.30       -1.17      1.18 o 
  -6   7   0        0.35        3.12      1.08 o 
  -5   7   0        2.24        5.92      1.18 o 
  -4   7   0        0.54       -0.19      0.70 o 
  -3   7   0       11.90       11.46      1.09 o 
  -2   7   0       28.60       22.54      1.32 o 
  -1   7   0       57.32       64.78      6.69 o 
   0   7   0       21.37       12.42      1.34 o 
   1   7   0       19.66       25.81      1.44 o 
   2   7   0      100.81       88.14      4.90 o 
   3   7   0       70.57       74.17      3.31 o 
   4   7   0        0.57        4.47      0.72 o 
   5   7   0      102.11      103.17     12.13 o 
   6   7   0        0.11        5.56      0.96 o 
   7   7   0       46.10       49.79      3.32 o 
   8   7   0        7.07        9.46      1.55 o 
   9   7   0       11.73        9.89      2.53 o 
  -8   8   0        1.33        1.73      1.41 o 
  -7   8   0        0.68        1.43      1.18 o 
  -6   8   0       52.50       56.24      3.14 o 
  -5   8   0       31.79       38.21      2.06 o 
  -4   8   0       75.15       70.06      3.39 o 
  -3   8   0       56.57       52.33      4.09 o 
  -2   8   0       19.17       20.71      1.79 o 
  -1   8   0      378.44      374.62     44.64 o 
   0   8   0      188.06      166.82     10.02 o 
   1   8   0        3.22        2.68      0.67 o 
   2   8   0       47.21       36.71      1.65 o 
   3   8   0       91.08       89.28      4.15 o 
   4   8   0       51.72       46.32      2.76 o 
   5   8   0      127.15      115.04      7.36 o 
   6   8   0       51.31       47.36      1.96 o 
   7   8   0       26.38       31.31      4.03 o 
   8   8   0       17.67       15.08      1.89 o 
   9   8   0        0.04       -0.95      1.58 o 
  -7   9   0        8.05       11.51      1.78 o 
  -6   9   0        6.29        5.79      1.43 o 
  -5   9   0       19.14       15.25      1.62 o 
  -4   9   0       51.33       52.36      5.61 o 
  -3   9   0       67.02       60.54      5.26 o 
  -2   9   0       65.33       61.67      5.48 o 
  -1   9   0       45.14       41.18      5.32 o 
   0   9   0      217.03      202.05     16.59 o 
   1   9   0       77.91       75.17      3.83 o 
   2   9   0       93.69       72.41      4.67 o 
   3   9   0       23.10       24.01      1.49 o 
   4   9   0       86.42       78.26      4.47 o 
   5   9   0        7.16        6.86      1.05 o 
   6   9   0       13.48       13.70      1.35 o 
   7   9   0       34.62       35.92      2.00 o 
   8   9   0       11.79       11.60      2.72 o 
   9   9   0        0.02        0.76      1.90 o 
  -6  10   0        0.21        0.58      1.54 o 
  -5  10   0        3.01        2.44      1.52 o 
  -4  10   0        0.38        1.51      1.33 o 
  -3  10   0       14.45       17.05      5.13 o 
  -2  10   0        3.86        4.54      1.41 o 
  -1  10   0        4.91        4.03      1.55 o 
   0  10   0      253.66      297.50     31.43 o 
   1  10   0       13.28       13.79      1.88 o 
   2  10   0        0.35        0.32      0.80 o 
   3  10   0       18.48       21.05      1.51 o 
   4  10   0        8.59       10.38      1.32 o 
   5  10   0       47.50       54.86      2.27 o 
   6  10   0       38.04       43.96      2.13 o 
   7  10   0        0.45       -0.03      0.85 o 
   8  10   0       21.63       23.00      3.49 o 
   9  10   0        0.54        1.52      2.03 o 
  -5  11   0        4.43        1.55      1.58 o 
  -4  11   0        4.10        4.60      1.67 o 
  -3  11   0       13.61       13.03      3.01 o 
  -2  11   0        2.30        1.30      1.30 o 
  -1  11   0       51.51       55.34      6.34 o 
   0  11   0        0.01       -1.03      1.14 o 
   1  11   0        2.44        3.03      1.01 o 
   2  11   0        0.68        0.31      0.84 o 
   3  11   0        2.42        2.60      1.00 o 
   4  11   0        6.46        8.99      1.35 o 
   5  11   0       17.69       16.21      2.64 o 
   6  11   0        9.61       12.55      2.41 o 
   7  11   0        5.23        9.12      1.44 o 
   8  11   0       19.64       22.11      3.61 o 
  -4  12   0        1.72        4.67      2.15 o 
  -3  12   0       24.28       31.09      2.78 o 
  -2  12   0        9.92       11.25      2.02 o 
  -1  12   0        2.14        2.59      1.45 o 
   0  12   0        3.51        4.44      1.57 o 
   1  12   0       12.02        9.88      1.84 o 
   2  12   0       11.62       14.17      1.51 o 
   3  12   0       12.35       13.16      1.51 o 
   4  12   0       10.08       10.99      1.47 o 
   5  12   0        4.60        6.43      1.31 o 
   6  12   0       40.51       32.42      2.19 o 
   7  12   0        0.63        2.66      2.09 o 
  -3  13   0       15.33       15.37      2.44 o 
  -2  13   0        1.80       -0.20      1.37 o 
  -1  13   0        7.28        9.07      2.72 o 
   0  13   0        3.73        2.52      1.61 o 
   1  13   0       54.77       57.73     12.89 o 
   2  13   0       27.09       30.94      4.72 o 
   3  13   0        1.86        0.81      1.43 o 
   4  13   0        1.56        1.65      1.10 o 
   5  13   0        1.79        3.12      1.27 o 
   6  13   0       10.13       14.44      1.81 o 
  -1  14   0        1.10        2.68      1.64 o 
   0  14   0        3.36        1.93      1.60 o 
   1  14   0        7.95       10.49      2.21 o 
   2  14   0        2.50        6.15      1.96 o 
   3  14   0        1.83        3.01      1.21 o 
   4  14   0        2.00        3.33      1.27 o 
   5  14   0        0.00       -0.17      1.59 o 
  -5 -14   1        0.01        0.03      1.58 o 
  -4 -14   1        0.02       -0.48      1.14 o 
  -3 -14   1       11.72       15.90      2.16 o 
  -2 -14   1        0.00        0.77      1.58 o 
  -1 -14   1        0.74        0.58      1.58 o 
   0 -14   1        1.87        2.68      1.72 o 
   1 -14   1        4.31        3.98      1.77 o 
  -6 -13   1        2.02        2.53      1.52 o 
  -5 -13   1       16.70       24.62      2.19 o 
  -4 -13   1        0.00       -0.64      1.04 o 
  -3 -13   1        0.93       -0.39      1.03 o 
  -2 -13   1        2.62        4.18      1.65 o 
  -1 -13   1        4.72        5.11      1.73 o 
   0 -13   1        4.12        5.18      1.79 o 
   1 -13   1       11.21       10.79      2.63 o 
   2 -13   1        6.06        9.86      2.07 o 
   3 -13   1       30.26       32.58      6.30 o 
  -7 -12   1        9.17       17.24      2.25 o 
  -6 -12   1        1.32        2.38      1.23 o 
  -5 -12   1       24.32       23.27      2.36 o 
  -4 -12   1        0.48       -0.07      0.95 o 
  -3 -12   1       17.31       18.95      2.93 o 
  -2 -12   1        1.67        0.25      0.93 o 
  -1 -12   1       28.52       34.26      6.37 o 
   0 -12   1       14.09       13.34      2.01 o 
   1 -12   1        1.67        1.52      1.40 o 
   2 -12   1       37.91       36.08      2.83 o 
   3 -12   1        2.78        4.52      1.69 o 
   4 -12   1        3.61        3.94      1.71 o 
  -8 -11   1        0.05        1.27      2.03 o 
  -7 -11   1       17.95       17.65      2.18 o 
  -6 -11   1        0.56        0.08      0.89 o 
  -5 -11   1        4.30        5.81      1.24 o 
  -4 -11   1      116.14      113.05      8.60 o 
  -3 -11   1        3.09        2.36      0.96 o 
  -2 -11   1        0.70        0.46      0.86 o 
  -1 -11   1        4.69        6.76      1.20 o 
   0 -11   1        1.32        5.43      1.51 o 
   1 -11   1        0.83        3.22      1.32 o 
   2 -11   1       19.82       26.20      2.39 o 
   3 -11   1        0.00        0.83      1.28 o 
   4 -11   1        3.71        5.61      1.75 o 
   5 -11   1        2.98        2.61      1.62 o 
  -8 -10   1        5.22        6.16      1.93 o 
  -7 -10   1        0.01        0.05      1.05 o 
  -6 -10   1        0.03        1.89      0.93 o 
  -5 -10   1        3.22        6.02      1.16 o 
  -4 -10   1        8.02        8.18      1.66 o 
  -3 -10   1        4.43        1.52      0.90 o 
  -2 -10   1      351.39      331.52     22.71 o 
  -1 -10   1        8.36        7.09      1.11 o 
   0 -10   1        0.22        2.02      1.23 o 
   1 -10   1        1.42        2.18      1.29 o 
   2 -10   1        1.36        0.81      1.16 o 
   3 -10   1        0.00        1.09      1.25 o 
   4 -10   1       65.92       74.79      5.77 o 
   5 -10   1       11.07       11.83      2.01 o 
   6 -10   1        9.72       11.86      2.15 o 
  -9  -9   1        4.20        7.92      2.60 o 
  -8  -9   1       14.05       17.22      2.06 o 
  -7  -9   1       21.88       25.72      2.19 o 
  -6  -9   1       52.61       42.74      2.43 o 
  -5  -9   1       16.52       12.70      1.27 o 
  -4  -9   1       60.67       72.01      5.49 o 
  -3  -9   1       15.69       16.64      1.34 o 
  -2  -9   1       15.34       14.01      2.03 o 
  -1  -9   1       39.10       40.13      3.28 o 
   0  -9   1      124.84      105.24      9.92 o 
   1  -9   1       66.70       66.84     10.08 o 
   2  -9   1       27.94       33.81      6.21 o 
   3  -9   1       28.89       26.60      2.69 o 
   4  -9   1        0.01        0.54      0.87 o 
   5  -9   1        1.90        3.22      1.10 o 
   6  -9   1        3.36        5.14      1.29 o 
   7  -9   1        0.78        0.31      1.50 o 
  -9  -8   1       20.29       20.78      3.30 o 
  -8  -8   1        7.47        5.46      1.39 o 
  -7  -8   1        3.01        5.16      1.32 o 
  -6  -8   1        1.34        1.00      0.72 o 
  -5  -8   1      237.04      230.49      8.79 o 
  -4  -8   1      151.79      138.53      2.90 o 
  -3  -8   1      162.44      169.07      7.41 o 
  -2  -8   1       18.82       22.27      1.28 o 
  -1  -8   1      339.03      351.72     21.04 o 
   0  -8   1       89.74       69.21      3.78 o 
   1  -8   1       15.76       18.46      1.86 o 
   2  -8   1       70.80       73.76      5.69 o 
   3  -8   1       10.09       10.20      1.11 o 
   4  -8   1       14.96       18.45      1.49 o 
   5  -8   1        5.62        7.66      1.27 o 
   6  -8   1        1.32        1.03      1.00 o 
   7  -8   1        2.91        3.89      1.26 o 
   8  -8   1        2.81        2.48      1.77 o 
 -10  -7   1        1.03       -0.63      1.90 o 
  -9  -7   1        3.72        5.20      2.15 o 
  -8  -7   1        0.06        1.01      1.01 o 
  -7  -7   1       25.52       27.44      2.04 o 
  -6  -7   1       86.64       74.03      3.34 o 
  -5  -7   1       91.39       92.05      5.98 o 
  -4  -7   1        2.99        2.46      0.63 o 
  -3  -7   1      237.18      230.27     12.47 o 
  -2  -7   1      346.80      316.44     12.66 o 
  -1  -7   1       71.41       67.10      2.33 o 
   0  -7   1       63.63       60.96      1.99 o 
   1  -7   1       63.38       56.87      3.50 o 
   2  -7   1       12.78       10.13      0.94 o 
   3  -7   1      136.98      130.13      5.11 o 
   4  -7   1        1.29        0.83      0.75 o 
   5  -7   1       42.42       38.93      1.95 o 
   6  -7   1        9.02        8.61      1.46 o 
   7  -7   1        0.71       -0.58      1.02 o 
   8  -7   1        1.67        2.03      1.29 o 
  -9  -6   1        5.62        5.58      1.43 o 
  -8  -6   1        0.23        0.62      0.94 o 
  -7  -6   1      108.04      109.74      4.15 o 
  -6  -6   1      165.94      202.31     10.23 o 
  -5  -6   1        7.00        4.99      0.77 o 
  -4  -6   1       46.85       37.80      3.35 o 
  -3  -6   1     1417.13     1438.77     55.90 o 
  -2  -6   1      824.30     1094.34     47.81 o 
  -1  -6   1      128.79      130.63      9.19 o 
   0  -6   1      526.44      493.40     41.77 o 
   1  -6   1      594.54      579.04     23.56 o 
   2  -6   1       30.31       37.18      2.48 o 
   3  -6   1       13.14       14.98      1.10 o 
   4  -6   1        9.24        7.94      0.99 o 
   5  -6   1      133.29      129.03      4.38 o 
   6  -6   1       36.24       39.12      2.56 o 
   7  -6   1        0.38        1.01      0.97 o 
   8  -6   1        0.21       -0.33      1.06 o 
   9  -6   1        0.10       -0.36      1.23 o 
  -9  -5   1        0.13       -0.70      1.17 o 
  -8  -5   1       49.29       46.18      2.88 o 
  -7  -5   1        1.55        4.98      0.96 o 
  -6  -5   1       12.25        7.51      0.92 o 
  -5  -5   1      181.47      161.29      6.69 o 
  -4  -5   1       64.33       54.18      2.28 o 
  -3  -5   1       82.84       88.50      2.98 o 
  -2  -5   1       22.91       35.99      1.22 o 
  -1  -5   1      782.24      843.47     47.27 o 
   0  -5   1      243.70      215.42      8.46 o 
   1  -5   1       37.35       45.99      1.44 o 
   2  -5   1      709.70      716.46     37.32 o 
   3  -5   1       41.87       48.17      4.12 o 
   4  -5   1      137.99      114.72      4.43 o 
   5  -5   1      174.12      147.64      7.39 o 
   6  -5   1       12.35       12.04      1.38 o 
   7  -5   1        4.19        5.26      1.19 o 
   8  -5   1        0.01        0.58      1.01 o 
   9  -5   1        2.45        1.21      1.19 o 
  -9  -4   1       23.86       28.51      3.23 o 
  -8  -4   1        2.08        2.47      0.83 o 
  -7  -4   1        0.08        1.11      0.62 o 
  -6  -4   1      246.95      236.43      7.12 o 
  -5  -4   1        2.08        2.80      0.48 o 
  -4  -4   1      441.79      496.48     12.49 o 
  -3  -4   1     1625.56     1716.06     41.80 o 
  -2  -4   1     3066.79     3318.02    135.47 o 
  -1  -4   1       73.56       83.45      3.96 o 
   0  -4   1       15.23        9.46      0.46 o 
   1  -4   1      624.67      620.68     30.07 o 
   2  -4   1      344.24      358.28     12.31 o 
   3  -4   1       74.91       59.63      4.76 o 
   4  -4   1      151.65      138.84      4.94 o 
   5  -4   1      114.38      109.92      8.16 o 
   6  -4   1       33.86       28.85      3.06 o 
   7  -4   1        0.23        2.01      0.94 o 
   8  -4   1        0.29        0.54      0.94 o 
   9  -4   1        1.06        1.35      1.11 o 
  -9  -3   1        0.71        0.35      1.27 o 
  -8  -3   1       26.84       25.50      2.98 o 
  -7  -3   1       15.76       17.87      1.29 o 
  -6  -3   1       48.59       48.78      1.65 o 
  -5  -3   1       72.03       72.18      3.18 o 
  -4  -3   1       60.89       63.35      2.65 o 
  -3  -3   1      463.35      474.40     15.27 o 
  -2  -3   1      328.17      344.08     10.99 o 
  -1  -3   1     1278.78     1286.47     64.08 o 
   0  -3   1     1486.86     1555.72     57.05 o 
   1  -3   1      200.59      197.22      8.16 o 
   2  -3   1       25.47       24.40      4.66 o 
   3  -3   1      120.51      138.63      6.80 o 
   4  -3   1      189.46      200.40      7.61 o 
   5  -3   1        1.37        4.13      0.78 o 
   6  -3   1      106.32      112.34      4.06 o 
   7  -3   1       75.95       78.13      4.20 o 
   8  -3   1       24.75       21.75      1.70 o 
   9  -3   1        0.18        0.90      1.07 o 
  10  -3   1        0.00       -0.57      2.09 o 
 -10  -2   1        1.29        2.03      1.90 o 
  -9  -2   1        9.43        7.78      1.59 o 
  -8  -2   1        0.45        0.00      1.33 o 
  -7  -2   1       40.16       40.31      1.46 o 
  -6  -2   1       38.48       39.84      1.27 o 
  -5  -2   1      123.86      125.23      2.61 o 
  -4  -2   1      186.11      179.39      4.50 o 
  -3  -2   1        0.19        1.25      0.24 o 
  -2  -2   1     2705.24     2756.15     47.06 o 
  -1  -2   1     1497.52     1577.28     73.93 o 
   0  -2   1      109.58      140.48      5.84 o 
   1  -2   1     2411.36     2460.58     79.48 o 
   2  -2   1     7659.74     7731.87    318.41 o 
   3  -2   1     2830.15     2693.69    143.32 o 
   4  -2   1      567.97      556.19     30.82 o 
   5  -2   1        8.42       11.22      0.97 o 
   6  -2   1       64.69       67.82      2.07 o 
   7  -2   1       28.74       33.19      1.74 o 
   8  -2   1        2.42        2.40      0.92 o 
   9  -2   1        0.02        0.33      1.00 o 
  10  -2   1        0.55        1.01      2.28 o 
 -10  -1   1        0.18       -0.57      1.65 o 
  -9  -1   1       36.43       36.79      2.50 o 
  -8  -1   1        1.41        2.09      1.39 o 
  -7  -1   1      286.76      271.58      3.99 o 
  -6  -1   1       21.02       20.28      1.00 o 
  -5  -1   1      145.90      158.62      2.09 o 
  -4  -1   1       61.39       56.06      1.79 o 
  -3  -1   1      256.26      276.12      5.54 o 
  -2  -1   1      184.74      194.55      2.79 o 
  -1  -1   1     5487.92     5792.31    113.64 o 
   0  -1   1      819.97      903.80     22.78 o 
   1  -1   1     2590.10     2453.10     51.91 o 
   2  -1   1     5188.69     4857.31    220.84 o 
   3  -1   1     1368.70     1430.40     47.02 o 
   4  -1   1       17.24       12.59      1.32 o 
   5  -1   1      480.53      470.81     18.69 o 
   6  -1   1        0.06        0.13      0.51 o 
   7  -1   1        5.39        6.47      0.99 o 
   8  -1   1        4.58        4.74      1.04 o 
   9  -1   1        1.16        0.25      0.96 o 
  10  -1   1        0.07        0.19      2.03 o 
 -10   0   1        9.06       10.22      2.98 o 
  -9   0   1       19.93       17.57      1.98 o 
  -8   0   1       14.45       14.57      2.34 o 
  -7   0   1       32.18       32.06      1.64 o 
  -6   0   1       54.94       56.28      1.80 o 
  -5   0   1        1.67        6.31      0.57 o 
  -4   0   1     3162.72     3240.33     43.23 o 
  -3   0   1     1074.42     1194.23     19.81 o 
  -2   0   1      596.45      594.36     14.01 o 
  -1   0   1     2220.03     2225.46     69.17 o 
   1   0   1     1218.12     1398.07     29.86 o 
   2   0   1      250.61      224.98      7.89 o 
   3   0   1      700.80      762.97     16.89 o 
   4   0   1       25.60       36.81      1.17 o 
   5   0   1      102.82       84.60      1.51 o 
   6   0   1       13.10       10.37      0.73 o 
   7   0   1       32.73       36.48      1.68 o 
   8   0   1        8.99       10.07      1.22 o 
   9   0   1        6.48        5.07      1.55 o 
  10   0   1        1.97       -0.95      1.90 o 
 -10   1   1        1.95        4.31      1.52 o 
  -9   1   1        5.22        5.39      1.44 o 
  -8   1   1       10.83       13.13      2.50 o 
  -7   1   1       20.47       25.04      1.52 o 
  -6   1   1      192.72      158.71      6.55 o 
  -5   1   1       33.54       37.99      1.09 o 
  -4   1   1      316.83      286.46      8.11 o 
  -3   1   1      215.02      207.25      5.85 o 
  -2   1   1    11259.90    11258.26    214.66 o 
  -1   1   1     1870.42     2094.46      7.32 o 
   0   1   1     1301.39     1405.67     44.63 o 
   1   1   1     2337.21     2265.14    117.88 o 
   2   1   1     5025.39     5342.69     42.36 o 
   3   1   1       30.62       26.63      0.69 o 
   4   1   1       18.05       39.50      0.98 o 
   5   1   1      256.75      267.78      3.61 o 
   6   1   1      172.99      175.77      2.39 o 
   7   1   1      154.36      139.28      2.87 o 
   8   1   1        7.97        7.22      1.13 o 
   9   1   1       19.93       18.97      2.06 o 
  10   1   1        1.41       -1.20      1.77 o 
 -10   2   1        0.67        0.22      1.34 o 
  -9   2   1        0.68        1.24      1.27 o 
  -8   2   1        6.65        7.48      1.96 o 
  -7   2   1       36.79       33.27      1.74 o 
  -6   2   1       21.70       17.93      1.25 o 
  -5   2   1       70.92       69.85      2.53 o 
  -4   2   1      322.05      301.19      9.18 o 
  -3   2   1      560.17      584.17     12.46 o 
  -2   2   1      371.80      403.91      5.63 o 
  -1   2   1     2808.54     2985.86     42.46 o 
   0   2   1     4683.58     4628.24    175.71 o 
   1   2   1      848.42      823.01     24.07 o 
   2   2   1       34.30       41.85      1.78 o 
   3   2   1        3.60        1.37      0.24 o 
   4   2   1     1033.15     1133.06      8.52 o 
   5   2   1       67.70       62.74      1.38 o 
   7   2   1       23.47       21.37      1.27 o 
   8   2   1       25.19       28.04      1.66 o 
   9   2   1       22.87       27.56      3.36 o 
  10   2   1        0.29        1.01      1.96 o 
  -9   3   1        8.22       10.60      1.88 o 
  -8   3   1        0.94        1.14      1.46 o 
  -7   3   1        0.76        0.99      0.84 o 
  -6   3   1        0.57        0.12      0.67 o 
  -5   3   1      141.00      139.36      6.46 o 
  -4   3   1        1.05        6.28      2.91 o 
  -3   3   1      117.35      106.23      3.55 o 
  -2   3   1       18.30       23.03      1.20 o 
  -1   3   1      957.68      915.84     30.93 o 
   0   3   1      753.24      733.82     51.86 o 
   1   3   1     7416.56     7821.59    278.44 o 
   2   3   1      940.88      958.46     23.89 o 
   3   3   1      819.94      827.95     21.98 o 
   4   3   1      252.97      243.72      2.61 o 
   5   3   1      361.96      357.69      4.82 o 
   6   3   1        1.30        3.92      0.58 o 
   7   3   1      105.11       98.39      2.21 o 
   8   3   1        0.28       -0.67      0.82 o 
   9   3   1        6.84        7.86      2.22 o 
  10   3   1        0.04        0.13      1.71 o 
  -9   4   1        5.88        6.57      1.71 o 
  -8   4   1       14.46       16.41      2.72 o 
  -7   4   1       55.31       53.00      2.32 o 
  -6   4   1        2.56        5.85      1.32 o 
  -5   4   1       47.99       40.44      2.87 o 
  -4   4   1       48.87       55.94      3.36 o 
  -3   4   1     1083.06     1111.49     37.34 o 
  -2   4   1     1089.10     1289.82     27.72 o 
  -1   4   1     1350.27     1378.41     84.53 o 
   0   4   1      732.80      770.80     30.17 o 
   1   4   1     2142.96     2161.21     89.67 o 
   2   4   1      174.58      154.62      4.60 o 
   3   4   1      224.63      202.13      4.55 o 
   4   4   1       81.28       94.16      3.61 o 
   5   4   1      130.90      106.09      3.42 o 
   6   4   1      100.69       85.29      3.30 o 
   7   4   1       21.98       27.35      1.26 o 
   8   4   1        7.17        5.69      0.84 o 
  -9   5   1       12.32       14.60      2.63 o 
  -8   5   1        9.79        8.53      1.77 o 
  -7   5   1        3.42        6.42      1.51 o 
  -6   5   1        2.11        2.63      0.98 o 
  -5   5   1        0.78        0.62      0.87 o 
  -4   5   1        2.80        2.34      1.03 o 
  -3   5   1      153.94      156.00      5.17 o 
  -2   5   1       88.87       76.70      3.22 o 
  -1   5   1      469.25      467.34     25.52 o 
   0   5   1      839.87      864.20     36.42 o 
   1   5   1      114.76      104.58      6.73 o 
   2   5   1       15.58       17.50      0.93 o 
   3   5   1      785.90      956.66     45.78 o 
   4   5   1       86.33       75.67      1.36 o 
   5   5   1      296.08      242.29      8.81 o 
   6   5   1        1.03        1.11      0.51 o 
   7   5   1       11.25       13.15      1.76 o 
   8   5   1       53.55       54.00      2.12 o 
  -8   6   1        4.81        4.10      1.63 o 
  -7   6   1        5.94        5.25      1.27 o 
  -6   6   1        3.10        6.65      1.52 o 
  -5   6   1        1.48        1.04      0.88 o 
  -4   6   1        8.24       10.68      1.09 o 
  -3   6   1       33.13       42.73      1.58 o 
  -2   6   1      264.96      323.02     11.82 o 
  -1   6   1      806.21      737.68     40.63 o 
   0   6   1       66.82       85.04      4.54 o 
   1   6   1     1168.15     1286.12     60.56 o 
   2   6   1     1239.70     1249.34     63.05 o 
   3   6   1       32.66       35.55      1.36 o 
   4   6   1      283.04      306.67      8.99 o 
   5   6   1       62.89       63.71      3.46 o 
   6   6   1      111.74      110.44      6.12 o 
   7   6   1      530.19      550.50     28.87 o 
   8   6   1       14.68       18.55      2.53 o 
  -8   7   1        0.16       -1.00      1.38 o 
  -7   7   1        6.99       10.14      1.57 o 
  -6   7   1        1.86        1.30      0.98 o 
  -5   7   1        0.44        0.81      1.22 o 
  -4   7   1        0.02        1.24      1.02 o 
  -3   7   1       35.79       36.40      2.06 o 
  -2   7   1      137.43      125.40      8.63 o 
  -1   7   1        2.23        3.18      0.47 o 
   0   7   1      254.99      237.16      9.71 o 
   1   7   1      340.05      352.73     13.78 o 
   2   7   1      151.80      142.68      7.16 o 
   3   7   1       32.12       31.16      1.61 o 
   4   7   1        0.25        3.81      0.69 o 
   5   7   1       99.99       92.20      2.39 o 
   6   7   1      311.69      312.41     12.34 o 
   7   7   1        0.85        1.99      0.87 o 
   8   7   1        2.88        6.75      1.48 o 
  10   7   1        3.31        3.61      1.84 o 
  -7   8   1        0.70        0.63      1.19 o 
  -6   8   1       19.17       19.50      4.01 o 
  -5   8   1       13.24       17.05      1.61 o 
  -4   8   1        2.56        1.40      0.92 o 
  -3   8   1        6.96        9.33      1.12 o 
  -2   8   1        0.47        0.22      0.61 o 
  -1   8   1       71.72       71.39      4.88 o 
   0   8   1       37.53       38.06      3.25 o 
   1   8   1       12.15       12.65      1.00 o 
   2   8   1        4.97        3.13      0.72 o 
   3   8   1      108.56      104.38      3.01 o 
   4   8   1       16.64       24.59      1.42 o 
   5   8   1        2.91        7.51      1.01 o 
   6   8   1        2.84        2.60      0.80 o 
   7   8   1       32.13       23.28      2.38 o 
   8   8   1        6.41        9.44      1.66 o 
  10   8   1        7.37        9.38      2.47 o 
  -7   9   1        3.80        4.39      1.55 o 
  -6   9   1        9.80        9.33      1.59 o 
  -5   9   1        4.35        4.96      1.29 o 
  -4   9   1       19.48       18.77      1.61 o 
  -3   9   1        1.45        3.49      0.99 o 
  -2   9   1      108.20      102.19     10.30 o 
  -1   9   1        0.01        0.33      0.94 o 
   0   9   1       18.80       16.67      1.72 o 
   1   9   1       56.57       53.23      2.52 o 
   2   9   1       44.26       53.90      5.20 o 
   3   9   1       17.79       17.50      1.29 o 
   4   9   1       38.09       38.72      2.20 o 
   5   9   1       23.29       20.76      1.46 o 
   6   9   1        3.14        3.96      0.97 o 
   7   9   1       10.15       16.50      1.51 o 
   8   9   1        1.47        4.85      1.46 o 
  -6  10   1        7.25       13.71      2.38 o 
  -5  10   1        4.79        3.49      1.55 o 
  -4  10   1        2.15        2.18      1.39 o 
  -3  10   1        4.65        2.39      1.30 o 
  -2  10   1        5.51        5.54      1.48 o 
  -1  10   1       18.37       22.67      4.47 o 
   0  10   1      343.93      368.63     32.06 o 
   1  10   1       38.66       31.44      1.72 o 
   2  10   1        4.36        3.15      0.92 o 
   3  10   1       12.04       11.66      1.82 o 
   4  10   1       11.84        9.51      1.20 o 
   5  10   1        3.37        3.17      0.96 o 
   6  10   1       26.61       28.54      1.84 o 
   7  10   1        3.60        2.69      1.25 o 
   8  10   1       39.88       49.42      4.47 o 
   9  10   1        0.40        1.01      1.65 o 
  -5  11   1        0.81        1.28      1.62 o 
  -4  11   1        0.54        2.31      1.74 o 
  -3  11   1        0.41       -0.92      1.16 o 
  -2  11   1       21.20       27.19      2.44 o 
  -1  11   1      132.97      140.45     13.72 o 
   0  11   1       24.10       22.28      2.98 o 
   1  11   1        0.01       -0.19      0.73 o 
   2  11   1       29.45       24.67      2.49 o 
   3  11   1        2.38        0.93      0.89 o 
   4  11   1       82.93       85.06      6.37 o 
   5  11   1        9.25        7.55      1.25 o 
   6  11   1        4.80        6.18      1.26 o 
   7  11   1       15.86       18.24      2.24 o 
  -4  12   1        0.81       -0.73      1.34 o 
  -3  12   1        0.26        0.47      1.42 o 
  -2  12   1        2.89        2.29      1.42 o 
  -1  12   1        0.02        1.46      1.41 o 
   0  12   1       80.47       78.73      6.05 o 
   1  12   1       59.78       65.38      9.47 o 
   2  12   1      167.27      154.31     11.65 o 
   3  12   1       38.73       32.41      1.93 o 
   4  12   1        1.64        0.20      1.46 o 
   5  12   1        1.27        3.40      1.49 o 
   6  12   1        1.83        2.39      1.48 o 
   7  12   1       12.29       23.64      3.55 o 
  -3  13   1       23.06       25.47      5.26 o 
  -2  13   1        0.49        0.76      1.49 o 
  -1  13   1        9.34        9.81      1.99 o 
   0  13   1        0.49       -0.87      1.39 o 
   1  13   1        0.00        0.77      1.42 o 
   2  13   1        2.77        4.57      1.76 o 
   3  13   1        3.17        5.88      1.28 o 
   4  13   1       10.76       12.39      1.71 o 
   5  13   1        9.23       14.36      2.34 o 
   6  13   1        0.12        0.24      1.04 o 
  -1  14   1        0.27        0.38      1.53 o 
   0  14   1        0.11        0.25      1.56 o 
   1  14   1       15.75       19.32      5.42 o 
   2  14   1       15.86       19.09      2.57 o 
   3  14   1       24.01       25.44      2.14 o 
   4  14   1        6.03        7.88      1.52 o 
   5  14   1        0.34        0.31      1.10 o 
  -4 -14   2        1.93        5.82      1.50 o 
  -3 -14   2        6.74        7.13      1.57 o 
  -2 -14   2        7.99       14.04      4.40 o 
  -1 -14   2       32.68       41.43      8.59 o 
   0 -14   2       15.43       19.60      2.56 o 
   1 -14   2        5.30        4.40      1.86 o 
  -6 -13   2        2.01        1.75      1.55 o 
  -5 -13   2        8.45        7.42      1.53 o 
  -4 -13   2        1.98        2.83      1.24 o 
  -3 -13   2        2.91        3.39      1.22 o 
  -2 -13   2       58.04       63.03      4.91 o 
  -1 -13   2       24.01       26.44      4.88 o 
   0 -13   2       35.53       43.21      6.37 o 
   1 -13   2        9.23        9.26      3.42 o 
   2 -13   2        0.00       -0.05      1.42 o 
   3 -13   2        2.34        4.64      1.78 o 
  -7 -12   2       15.35       23.45      2.55 o 
  -6 -12   2        1.60        1.34      1.34 o 
  -5 -12   2        0.25       -0.04      0.94 o 
  -4 -12   2        8.07        7.39      1.34 o 
  -3 -12   2        0.06        0.11      0.99 o 
  -2 -12   2        0.37        0.90      1.00 o 
  -1 -12   2        3.11        1.86      1.41 o 
   0 -12   2       17.36       23.36      4.40 o 
   1 -12   2        0.41        0.51      1.23 o 
   2 -12   2        0.87        1.89      2.03 o 
   3 -12   2        2.88        4.04      1.64 o 
   4 -12   2        2.56        2.37      1.65 o 
  -8 -11   2       10.36        9.82      1.96 o 
  -7 -11   2       22.02       21.84      2.37 o 
  -6 -11   2        3.36        3.45      1.39 o 
  -5 -11   2       16.40       20.36      2.44 o 
  -4 -11   2       45.92       49.44      4.59 o 
  -3 -11   2       26.21       27.29      1.81 o 
  -2 -11   2        4.09        5.30      1.12 o 
  -1 -11   2       29.91       34.71      4.22 o 
   0 -11   2       10.07        8.13      1.96 o 
   1 -11   2       31.97       31.13      4.78 o 
   2 -11   2       31.73       38.31      3.90 o 
   3 -11   2        2.49        2.67      1.45 o 
   4 -11   2        0.82        0.39      1.41 o 
   5 -11   2        9.18       11.30      2.13 o 
  -8 -10   2        1.80        2.95      1.43 o 
  -7 -10   2        5.56        2.73      1.32 o 
  -6 -10   2       86.18       71.87      4.59 o 
  -5 -10   2        0.84        1.65      0.94 o 
  -4 -10   2       21.16       21.51      2.46 o 
  -3 -10   2        1.30        0.67      0.82 o 
  -2 -10   2       81.13       70.39      4.11 o 
  -1 -10   2       37.68       37.44      3.02 o 
   0 -10   2       70.57       71.80      8.05 o 
   1 -10   2      163.50      163.11     14.99 o 
   2 -10   2       66.60       60.29      8.40 o 
   3 -10   2       25.61       26.41      2.34 o 
   4 -10   2       84.80       86.94      7.54 o 
   5 -10   2       20.89       26.46      2.54 o 
   6 -10   2        1.93        2.66      1.68 o 
  -9  -9   2        0.07        0.63      1.32 o 
  -8  -9   2        9.75        9.30      1.73 o 
  -7  -9   2        1.08        1.83      1.12 o 
  -6  -9   2        3.22        1.70      1.05 o 
  -5  -9   2       23.69       22.05      1.57 o 
  -4  -9   2      162.23      156.31      9.83 o 
  -3  -9   2      102.34       85.79      3.78 o 
  -2  -9   2       24.75       29.28      1.61 o 
  -1  -9   2       58.89       52.00      1.95 o 
   0  -9   2      304.65      299.59     21.87 o 
   1  -9   2      432.31      448.79     42.96 o 
   2  -9   2      482.84      506.02     35.90 o 
   3  -9   2        4.99        7.98      1.52 o 
   4  -9   2        0.04        0.27      0.84 o 
   5  -9   2        0.01       -0.33      0.91 o 
   6  -9   2        0.13        1.11      1.16 o 
   7  -9   2        2.45        2.11      1.30 o 
  -9  -8   2       10.35       15.00      2.06 o 
  -8  -8   2        1.68        1.48      1.12 o 
  -7  -8   2        3.34        2.75      1.21 o 
  -6  -8   2        0.03        0.23      0.76 o 
  -5  -8   2        1.67        3.85      0.86 o 
  -4  -8   2        0.84        1.60      0.68 o 
  -3  -8   2       50.87       48.28      3.76 o 
  -2  -8   2       78.60       89.66      6.23 o 
  -1  -8   2       37.40       37.61      3.19 o 
   0  -8   2       98.78       92.56      2.65 o 
   1  -8   2        2.89        1.40      0.68 o 
   2  -8   2        8.70        9.13      1.79 o 
   3  -8   2       28.92       29.51      1.91 o 
   4  -8   2       62.91       58.09      2.51 o 
   5  -8   2       19.14       18.46      1.56 o 
   6  -8   2        0.00       -0.90      1.00 o 
   7  -8   2        0.01        1.07      1.11 o 
   8  -8   2        6.57        6.39      1.63 o 
  -9  -7   2        4.28        4.69      2.15 o 
  -8  -7   2        5.01        6.37      1.45 o 
  -7  -7   2       16.95       15.76      2.50 o 
  -6  -7   2      194.67      196.43      7.68 o 
  -5  -7   2       48.30       49.62      1.82 o 
  -4  -7   2       32.35       35.71      3.50 o 
  -3  -7   2      218.05      216.51     12.08 o 
  -2  -7   2       78.39       92.03      5.76 o 
  -1  -7   2        6.19        7.16      0.81 o 
   0  -7   2        0.52        2.42      0.63 o 
   1  -7   2      270.84      272.00     10.47 o 
   2  -7   2       35.01       33.90      1.46 o 
   3  -7   2        0.02        0.01      0.77 o 
   4  -7   2       13.09       13.79      1.27 o 
   5  -7   2        3.39        2.55      0.95 o 
   6  -7   2        0.51       -0.80      0.89 o 
   7  -7   2        3.23        4.87      1.30 o 
   8  -7   2        0.01        0.51      1.16 o 
  -9  -6   2        5.38        6.74      1.50 o 
  -8  -6   2        7.04        7.81      1.48 o 
  -7  -6   2       54.36       62.27      2.78 o 
  -6  -6   2      110.40      114.93      8.60 o 
  -5  -6   2       15.60       16.70      1.44 o 
  -4  -6   2        8.38        7.08      0.80 o 
  -3  -6   2       45.81       41.33      2.04 o 
  -2  -6   2      107.79      119.20      2.73 o 
  -1  -6   2      387.96      376.91     22.12 o 
   0  -6   2      824.55      785.29     28.02 o 
   1  -6   2      858.87      956.24     32.70 o 
   2  -6   2      191.45      179.24      9.13 o 
   3  -6   2       54.63       52.09      3.81 o 
   4  -6   2       41.26       38.37      2.14 o 
   5  -6   2       50.37       44.41      2.73 o 
   6  -6   2        1.77        1.40      0.92 o 
   7  -6   2        6.36        7.47      1.31 o 
   8  -6   2        1.78        1.46      1.12 o 
   9  -6   2        0.08        1.88      1.70 o 
  -9  -5   2       13.24       14.39      1.79 o 
  -8  -5   2        4.61        2.76      1.52 o 
  -7  -5   2       73.99       67.56      2.78 o 
  -6  -5   2      138.14      127.27      9.39 o 
  -5  -5   2     1936.33     1932.79    106.78 o 
  -4  -5   2       60.12       68.18      3.00 o 
  -3  -5   2      646.78      699.01     22.80 o 
  -2  -5   2       18.51       39.02      2.70 o 
  -1  -5   2     1974.04     2202.58    143.32 o 
   0  -5   2       70.24       89.45      2.63 o 
   1  -5   2       86.73       84.52      2.82 o 
   2  -5   2        0.57        1.84      0.37 o 
   3  -5   2      963.28     1039.58     44.52 o 
   4  -5   2       56.65       60.06      2.06 o 
   5  -5   2       24.35       20.85      2.39 o 
   6  -5   2       30.94       32.63      2.44 o 
   7  -5   2       32.97       27.39      1.87 o 
   8  -5   2        0.18        0.04      0.94 o 
   9  -5   2        0.30        1.19      1.60 o 
 -10  -4   2       11.27       13.18      2.79 o 
  -9  -4   2       20.73       19.20      2.91 o 
  -8  -4   2        0.41        0.06      0.85 o 
  -7  -4   2        0.14        0.99      0.69 o 
  -6  -4   2      178.22      147.96      4.12 o 
  -5  -4   2       70.75       71.94      1.79 o 
  -4  -4   2      158.76      144.80      4.21 o 
  -3  -4   2     3216.43     3591.69    108.18 o 
  -2  -4   2      206.64      242.19      8.03 o 
  -1  -4   2     1137.52     1151.22     45.28 o 
   0  -4   2      172.54      154.63      6.62 o 
   1  -4   2       26.51       36.37      1.12 o 
   2  -4   2     1510.12     1491.27     43.92 o 
   3  -4   2      118.95      118.88      4.97 o 
   4  -4   2        3.88        6.54      0.83 o 
   5  -4   2     1115.64     1065.98     54.47 o 
   6  -4   2      124.77      121.26      7.46 o 
   7  -4   2       79.24       73.08      2.55 o 
   8  -4   2        0.36       -0.20      0.95 o 
   9  -4   2        0.10        0.83      1.45 o 
 -10  -3   2        0.08       -0.82      1.65 o 
  -9  -3   2       23.89       24.54      2.19 o 
  -8  -3   2       23.08       21.42      1.93 o 
  -7  -3   2        9.34       13.37      1.21 o 
  -6  -3   2        4.48        4.69      0.66 o 
  -5  -3   2     1095.10     1143.99     22.79 o 
  -4  -3   2      608.33      588.50     12.03 o 
  -3  -3   2     1153.13     1119.08     27.25 o 
  -2  -3   2       82.27       60.12      2.05 o 
  -1  -3   2       55.94       54.14      2.66 o 
   0  -3   2       48.45       79.57      3.07 o 
   1  -3   2      355.19      346.00     13.36 o 
   2  -3   2      680.96      663.11     11.77 o 
   3  -3   2     2213.42     2324.69     78.22 o 
   4  -3   2     1515.99     1469.60     72.07 o 
   5  -3   2      473.72      435.73     21.41 o 
   6  -3   2       30.66       28.33      1.69 o 
   7  -3   2      104.26      103.74      4.46 o 
   8  -3   2       17.86       19.01      1.63 o 
   9  -3   2        0.80        0.62      1.49 o 
  10  -3   2        0.23        0.57      2.15 o 
 -10  -2   2        5.35        4.09      1.61 o 
  -9  -2   2       19.23       18.19      2.04 o 
  -8  -2   2       16.17       15.19      1.77 o 
  -7  -2   2      173.01      174.94      3.26 o 
  -6  -2   2       22.66       22.55      1.61 o 
  -5  -2   2      161.69      179.69      2.36 o 
  -4  -2   2       42.89       41.76      1.35 o 
  -3  -2   2       16.88       15.97      0.62 o 
  -2  -2   2     5286.45     5849.24     93.34 o 
  -1  -2   2     1678.12     1715.58     55.33 o 
   0  -2   2      691.10      798.79     19.10 o 
   1  -2   2      112.26      127.14      1.30 o 
   2  -2   2      596.53      536.29     28.04 o 
   3  -2   2      684.61      647.78     35.17 o 
   4  -2   2       30.95       21.57      1.74 o 
   5  -2   2       10.98       13.35      0.99 o 
   6  -2   2       65.03       75.08      2.24 o 
   7  -2   2       10.15       10.06      1.17 o 
   8  -2   2        9.68       10.88      1.30 o 
   9  -2   2        0.17       -0.53      1.30 o 
  10  -2   2        0.70        0.38      2.22 o 
 -10  -1   2       12.45       12.44      2.02 o 
  -9  -1   2        3.43        2.14      1.29 o 
  -8  -1   2       55.07       55.83      3.87 o 
  -7  -1   2       77.23       71.05      3.01 o 
  -6  -1   2        0.11        1.23      0.48 o 
  -5  -1   2        1.10        1.13      0.39 o 
  -4  -1   2     2020.11     1988.66     45.42 o 
  -3  -1   2      272.69      312.96      6.03 o 
  -2  -1   2        1.53        6.59      0.36 o 
  -1  -1   2      370.50      344.71      3.58 o 
   0  -1   2     1243.73     1128.29     35.46 o 
   1  -1   2    19289.31    18048.51   1054.40 o 
   2  -1   2     9888.33    10363.31    290.90 o 
   3  -1   2     1904.87     2369.54     96.63 o 
   4  -1   2      380.07      391.23     11.80 o 
   5  -1   2        5.41        2.76      0.56 o 
   6  -1   2       11.68        9.27      0.92 o 
   7  -1   2       25.84       27.02      1.53 o 
   8  -1   2        0.77        1.83      0.89 o 
   9  -1   2       30.60       34.30      2.62 o 
  10  -1   2        7.80        7.29      2.72 o 
 -10   0   2        8.73        7.42      1.79 o 
  -9   0   2       29.63       30.42      2.43 o 
  -8   0   2        0.20        0.92      1.00 o 
  -7   0   2       59.33       53.15      2.53 o 
  -6   0   2       32.73       24.86      1.56 o 
  -5   0   2      157.99      142.02      2.66 o 
  -4   0   2      221.15      229.63      7.02 o 
  -3   0   2     1105.11     1091.98     19.01 o 
  -2   0   2     7171.32     7029.52    224.15 o 
  -1   0   2      221.89      306.12      9.75 o 
   0   0   2      626.16      702.05     34.69 o 
   1   0   2     1184.62     1380.78     10.25 o 
   2   0   2     1006.48      844.20     23.95 o 
   3   0   2       66.17       46.95      1.18 o 
   4   0   2     1232.14     1178.17     33.56 o 
   5   0   2       27.98       39.17      1.30 o 
   6   0   2        0.09        1.52      0.44 o 
   7   0   2       32.68       33.00      1.58 o 
   8   0   2        1.13        3.29      0.95 o 
   9   0   2        1.48        1.55      2.15 o 
  10   0   2        0.31        1.46      2.09 o 
 -10   1   2        1.72        2.92      1.52 o 
  -9   1   2        1.60        1.74      1.90 o 
  -8   1   2        0.10        1.53      1.06 o 
  -7   1   2       42.98       40.78      2.34 o 
  -6   1   2       15.66       16.44      1.41 o 
  -5   1   2        2.57        1.63      0.44 o 
  -4   1   2      702.27      728.23     20.59 o 
  -3   1   2       48.82       38.74      0.98 o 
  -2   1   2     2811.59     2792.72     92.99 o 
  -1   1   2     6034.82     6536.00    186.57 o 
   0   1   2      169.36      237.88      2.17 o 
   1   1   2     4694.08     4635.11    120.94 o 
   2   1   2     2050.01     2007.52     33.66 o 
   3   1   2      660.11      555.32     13.92 o 
   4   1   2        6.89        6.31      0.48 o 
   5   1   2       25.94       11.11      0.68 o 
   6   1   2      222.05      218.37      6.19 o 
   7   1   2       23.69       23.67      1.43 o 
   8   1   2       14.18       15.02      1.33 o 
   9   1   2       11.14       10.45      1.79 o 
  10   1   2        0.42        0.19      1.90 o 
 -10   2   2        0.03       -0.72      1.29 o 
  -9   2   2        3.46        4.47      1.49 o 
  -8   2   2        9.55       11.96      1.70 o 
  -7   2   2       16.97       16.08      1.72 o 
  -6   2   2       27.41       22.11      1.68 o 
  -5   2   2       47.92       46.20      2.38 o 
  -4   2   2      409.31      438.52     12.25 o 
  -3   2   2       64.68       65.68      1.64 o 
  -2   2   2     1798.25     2033.29     63.13 o 
  -1   2   2       63.07       72.24      3.05 o 
   0   2   2    11421.97    11571.06    566.48 o 
   1   2   2     5327.87     5481.50    116.94 o 
   2   2   2     1516.44     1421.79     54.29 o 
   3   2   2       79.08       61.96      2.28 o 
   4   2   2      185.50      208.11      3.04 o 
   5   2   2       46.69       49.98      1.44 o 
   6   2   2      349.56      357.77      9.21 o 
   7   2   2       67.90       75.43      2.68 o 
   8   2   2       41.77       48.05      2.55 o 
   9   2   2        4.27        3.55      2.03 o 
  10   2   2        0.25       -1.58      1.58 o 
  -9   3   2        0.00        1.06      1.34 o 
  -8   3   2       13.47       14.15      1.86 o 
  -7   3   2        1.86        2.23      1.05 o 
  -6   3   2      363.75      372.57      5.67 o 
  -5   3   2      222.79      220.93      4.02 o 
  -4   3   2       73.65       72.34      3.71 o 
  -3   3   2      172.52      195.32      2.26 o 
  -2   3   2      527.92      693.20     15.04 o 
  -1   3   2      799.38      847.93     21.76 o 
   0   3   2      596.23      632.62     20.94 o 
   1   3   2      704.92      618.85     20.30 o 
   2   3   2     5532.75     5550.87    234.51 o 
   3   3   2      220.75      262.50      6.00 o 
   4   3   2        4.26        8.60      0.55 o 
   5   3   2      485.94      596.67      4.94 o 
   6   3   2        5.82       10.93      0.92 o 
   7   3   2        2.35        4.02      0.67 o 
   8   3   2       16.24       15.33      1.27 o 
   9   3   2        0.02        0.63      1.71 o 
  10   3   2        2.16        3.93      2.09 o 
  -9   4   2        0.05        0.43      1.39 o 
  -8   4   2       24.24       19.60      3.26 o 
  -7   4   2       21.18       22.45      2.10 o 
  -6   4   2       28.52       27.57      1.68 o 
  -5   4   2        1.18        1.56      0.83 o 
  -4   4   2        5.18        5.58      0.90 o 
  -3   4   2      577.51      510.61     27.00 o 
  -2   4   2       26.26       26.63      1.08 o 
  -1   4   2        5.47        2.17      0.30 o 
   0   4   2      311.20      340.85     14.26 o 
   1   4   2       31.65       50.96      5.01 o 
   2   4   2        5.30        5.90      0.49 o 
   3   4   2      177.68      182.39      3.48 o 
   4   4   2       23.84       13.16      0.68 o 
   5   4   2      980.15      941.11     30.07 o 
   6   4   2        0.41        0.30      0.38 o 
   7   4   2       12.06       11.40      1.31 o 
   8   4   2       10.90       14.40      1.29 o 
   9   4   2        2.26        3.23      1.90 o 
  -9   5   2        2.30        2.51      1.61 o 
  -8   5   2       18.23       11.74      1.97 o 
  -7   5   2        4.26        9.12      1.66 o 
  -6   5   2       36.22       32.43      1.81 o 
  -5   5   2      102.67       89.49      5.07 o 
  -4   5   2       42.21       31.00      3.12 o 
  -3   5   2       72.68       86.16      4.83 o 
  -2   5   2      162.99      187.90      7.28 o 
  -1   5   2      914.97      959.34     36.76 o 
   0   5   2     1987.61     1886.73     83.78 o 
   1   5   2      388.63      442.57     14.15 o 
   2   5   2     1902.40     2051.87     50.01 o 
   3   5   2     2678.76     2894.54     59.20 o 
   4   5   2      146.54      149.31      4.34 o 
   5   5   2        3.78        5.45      0.64 o 
   6   5   2       42.61       41.03      1.34 o 
   7   5   2       41.97       46.44      2.15 o 
   8   5   2        9.10        9.91      3.01 o 
   9   5   2       66.02       72.07     10.74 o 
  -8   6   2        0.77        1.67      1.38 o 
  -7   6   2        0.75        0.58      1.36 o 
  -6   6   2       16.84       14.25      1.49 o 
  -5   6   2        5.51        5.46      1.09 o 
  -4   6   2       52.93       53.19      1.93 o 
  -3   6   2       77.99       97.38      8.36 o 
  -2   6   2      108.35       97.47      4.60 o 
  -1   6   2        9.76       17.73      1.09 o 
   0   6   2      247.04      243.07     12.70 o 
   1   6   2       34.02       25.85      1.71 o 
   2   6   2        0.01        7.55      1.21 o 
   3   6   2       88.60       80.27      2.67 o 
   4   6   2      138.48      125.92      5.71 o 
   5   6   2       94.40       80.23      2.06 o 
   6   6   2        0.37        0.54      0.66 o 
   7   6   2      131.80      119.18      7.19 o 
   8   6   2        0.94        2.77      1.14 o 
   9   6   2       19.43       25.44      2.25 o 
  -8   7   2        1.80        2.68      1.64 o 
  -7   7   2        0.24       -1.24      1.24 o 
  -6   7   2        1.07        2.85      1.12 o 
  -5   7   2       35.41       37.21      2.89 o 
  -4   7   2       82.42       87.88      2.53 o 
  -3   7   2       27.11       24.94      1.44 o 
  -2   7   2        0.01        0.46      0.55 o 
  -1   7   2       37.51       34.21      2.04 o 
   0   7   2      457.99      445.37     23.24 o 
   1   7   2       36.18       27.59      2.06 o 
   2   7   2      610.39      707.68     40.55 o 
   3   7   2      733.79      745.69     24.39 o 
   4   7   2       51.74       49.15      2.53 o 
   5   7   2      122.94      135.00      5.79 o 
   6   7   2        1.63        5.06      0.90 o 
   7   7   2       66.89       54.79      2.77 o 
   8   7   2        6.41        8.30      2.28 o 
   9   7   2       16.05       22.80      5.10 o 
  10   7   2        0.18        1.20      1.58 o 
  -7   8   2        0.17       -1.05      1.29 o 
  -6   8   2        0.13       -0.55      0.98 o 
  -5   8   2       13.36       13.15      1.54 o 
  -4   8   2       59.79       48.74      2.17 o 
  -3   8   2       26.09       22.77      2.98 o 
  -2   8   2      125.97      128.43      6.69 o 
  -1   8   2       79.05       68.58      3.70 o 
   0   8   2      191.82      185.80     10.75 o 
   1   8   2        0.05        1.00      0.63 o 
   2   8   2        0.87        2.75      0.65 o 
   3   8   2       33.07       32.12      3.52 o 
   4   8   2       32.27       32.51      1.58 o 
   5   8   2       27.79       24.97      1.47 o 
   6   8   2      122.67      130.03      3.48 o 
   7   8   2       39.62       43.91      3.49 o 
   8   8   2        0.79        1.67      1.04 o 
   9   8   2        2.76        4.25      1.40 o 
  10   8   2        1.20        1.84      1.71 o 
  -7   9   2        6.72        5.13      1.93 o 
  -6   9   2        0.01        0.85      1.20 o 
  -5   9   2       54.43       56.70      2.55 o 
  -4   9   2       11.98       13.96      1.51 o 
  -3   9   2        6.43        7.39      1.28 o 
  -2   9   2       79.20       72.20      7.38 o 
  -1   9   2      103.89      101.57     11.56 o 
   0   9   2       42.63       41.00      4.84 o 
   1   9   2      467.02      469.16     26.53 o 
   2   9   2      281.32      250.33     30.15 o 
   3   9   2       79.76       87.67      8.02 o 
   4   9   2       53.53       46.81      1.90 o 
   5   9   2        1.10        2.90      0.83 o 
   6   9   2       35.54       38.86      2.32 o 
   7   9   2        0.01        1.65      1.65 o 
   8   9   2       10.40       13.85      4.47 o 
   9   9   2       10.10        9.95      2.60 o 
  -6  10   2        1.18        0.19      1.28 o 
  -5  10   2        4.60        3.81      1.64 o 
  -4  10   2        0.42        0.07      1.24 o 
  -3  10   2       17.40       11.17      1.81 o 
  -2  10   2       33.57       32.56      3.49 o 
  -1  10   2       16.95       20.58      2.09 o 
   0  10   2       34.57       42.56      6.78 o 
   1  10   2       95.53       79.32      7.38 o 
   2  10   2        1.33        0.88      0.73 o 
   3  10   2        8.62        8.65      1.25 o 
   4  10   2       68.66       62.59      2.80 o 
   5  10   2        8.38       10.99      1.57 o 
   6  10   2        0.80        2.88      1.16 o 
   7  10   2        4.98        4.22      1.35 o 
   8  10   2        0.27        2.34      1.29 o 
   9  10   2        0.17        0.70      1.58 o 
  -5  11   2        8.15        7.75      2.01 o 
  -4  11   2        9.12        8.60      1.87 o 
  -3  11   2        5.21        5.23      1.57 o 
  -2  11   2       21.34       28.29      2.47 o 
  -1  11   2       69.60       80.45     13.56 o 
   0  11   2       40.49       37.69      5.39 o 
   1  11   2        0.05       -0.15      0.74 o 
   2  11   2       31.43       28.50      4.10 o 
   3  11   2        1.47        0.44      0.76 o 
   4  11   2        0.10        1.31      0.80 o 
   5  11   2        4.22        3.01      1.03 o 
   6  11   2        7.60        9.91      1.90 o 
   7  11   2       15.16       17.18      2.11 o 
   8  11   2        4.30        6.04      1.69 o 
  -4  12   2        0.67        1.00      1.55 o 
  -3  12   2        0.04        0.93      1.45 o 
  -2  12   2       12.31       11.49      2.00 o 
  -1  12   2        0.31        0.10      1.25 o 
   0  12   2       26.83       25.28      3.07 o 
   1  12   2       11.10       14.74      2.60 o 
   2  12   2        0.00       -0.23      0.77 o 
   3  12   2        6.67        6.92      1.20 o 
   4  12   2       15.25       13.76      1.50 o 
   5  12   2       19.62       24.34      2.88 o 
   6  12   2        5.51        7.07      1.72 o 
   7  12   2        6.20        7.39      1.79 o 
  -3  13   2        6.26        6.97      1.99 o 
  -2  13   2        2.67        1.54      1.54 o 
  -1  13   2        1.64        0.71      1.38 o 
   0  13   2       15.40       19.95      3.77 o 
   1  13   2        0.54        1.69      1.47 o 
   2  13   2        5.32        5.27      1.78 o 
   3  13   2        0.11        0.43      1.09 o 
   4  13   2        0.00       -0.40      0.95 o 
   5  13   2       12.18       13.99      2.83 o 
   6  13   2        0.05        0.52      1.23 o 
   7  13   2        1.12        2.28      2.41 o 
  -1  14   2        0.34        2.36      1.66 o 
   0  14   2        0.03       -0.85      1.47 o 
   1  14   2        0.03        1.44      1.61 o 
   2  14   2        0.00        0.95      1.65 o 
   3  14   2       11.88       14.01      1.74 o 
   4  14   2        1.02        2.32      1.20 o 
   5  14   2        0.29        0.90      1.38 o 
  -4 -14   3        0.38       -0.10      1.26 o 
  -3 -14   3        1.20        2.71      1.31 o 
  -2 -14   3        2.76        4.99      1.82 o 
  -1 -14   3       14.18       16.06      2.45 o 
   0 -14   3        0.20       -0.51      1.55 o 
   1 -14   3        1.40        0.06      1.59 o 
  -5 -13   3        0.00        0.90      1.37 o 
  -4 -13   3        2.31        2.78      1.27 o 
  -3 -13   3        2.70        3.05      1.23 o 
  -2 -13   3        2.52        3.33      1.61 o 
  -1 -13   3        3.05        4.26      1.67 o 
   0 -13   3        0.29        0.54      1.47 o 
   1 -13   3        0.06        0.68      1.52 o 
   2 -13   3        8.02        9.88      2.15 o 
   3 -13   3        0.43       -0.27      1.65 o 
  -6 -12   3        0.08       -0.50      1.21 o 
  -5 -12   3        2.57        4.55      1.49 o 
  -4 -12   3       10.75       10.97      1.50 o 
  -3 -12   3        8.93        9.85      1.44 o 
  -2 -12   3       44.46       43.75      2.81 o 
  -1 -12   3        0.31        0.58      1.32 o 
   0 -12   3        0.80        0.72      1.32 o 
   1 -12   3        2.86        3.90      1.58 o 
   2 -12   3        0.17        0.12      1.39 o 
   3 -12   3        0.11        1.02      1.47 o 
   4 -12   3        2.10        1.84      1.69 o 
  -7 -11   3        0.06       -0.05      1.18 o 
  -6 -11   3       30.85       29.03      2.46 o 
  -5 -11   3        0.70        0.78      1.11 o 
  -4 -11   3        0.37        1.86      0.98 o 
  -3 -11   3        1.51        4.04      1.10 o 
  -2 -11   3       36.98       38.92      4.26 o 
  -1 -11   3        0.03        0.31      0.85 o 
   0 -11   3       74.78       85.57     14.67 o 
   1 -11   3       12.65       14.67      1.95 o 
   2 -11   3       16.11       15.47      2.09 o 
   3 -11   3        7.00        4.24      1.58 o 
   4 -11   3        5.10        5.23      1.74 o 
   5 -11   3        7.67       10.42      2.13 o 
  -8 -10   3       16.38       19.06      2.31 o 
  -7 -10   3       24.77       24.63      2.39 o 
  -6 -10   3        0.03        0.64      1.06 o 
  -5 -10   3      111.24       96.12      3.63 o 
  -4 -10   3        3.51        3.59      1.11 o 
  -3 -10   3       13.03       20.60      1.56 o 
  -2 -10   3      104.17       90.64      7.74 o 
  -1 -10   3      528.16      533.18     45.11 o 
   0 -10   3      355.82      379.07     40.84 o 
   1 -10   3       71.59       74.04      6.05 o 
   2 -10   3        7.43        6.67      1.56 o 
   3 -10   3       48.32       46.21      4.40 o 
   4 -10   3        5.07        5.52      1.64 o 
   5 -10   3        1.22        2.21      1.52 o 
   6 -10   3        0.00        0.04      1.51 o 
  -8  -9   3       22.68       27.24      2.50 o 
  -7  -9   3       39.62       39.87      2.64 o 
  -6  -9   3       28.58       30.35      2.24 o 
  -5  -9   3       32.08       26.51      2.06 o 
  -4  -9   3      127.40      116.24     10.16 o 
  -3  -9   3       46.31       41.46      1.85 o 
  -2  -9   3       53.96       58.13      2.49 o 
  -1  -9   3        1.43        2.62      0.83 o 
   0  -9   3      103.70      103.63      8.15 o 
   1  -9   3       58.43       58.73      8.36 o 
   2  -9   3       44.42       38.44      3.71 o 
   3  -9   3       37.83       41.00      2.91 o 
   4  -9   3        4.32        5.76      2.19 o 
   5  -9   3       16.56       15.00      1.56 o 
   6  -9   3        5.91        7.79      1.45 o 
   7  -9   3        0.32        0.39      1.22 o 
  -9  -8   3        0.05        0.14      1.25 o 
  -8  -8   3        0.65       -0.55      1.49 o 
  -7  -8   3        0.17        0.35      1.01 o 
  -6  -8   3        0.35        0.85      0.92 o 
  -5  -8   3       58.31       56.23      3.51 o 
  -4  -8   3       17.06       17.45      1.28 o 
  -3  -8   3        1.87        1.65      0.67 o 
  -2  -8   3       52.96       41.32      2.14 o 
  -1  -8   3       12.17       15.73      1.39 o 
   0  -8   3       15.34       11.14      1.06 o 
   1  -8   3       21.95       19.90      1.58 o 
   2  -8   3      296.74      281.87     16.94 o 
   3  -8   3       14.96       16.32      1.36 o 
   4  -8   3       40.08       43.25      2.44 o 
   5  -8   3        0.53       -0.04      0.84 o 
   6  -8   3        0.04        0.50      1.02 o 
   7  -8   3        3.19        4.03      1.35 o 
   8  -8   3        1.45        0.47      1.31 o 
  -9  -7   3        0.40        0.74      1.16 o 
  -8  -7   3        6.13        5.48      1.38 o 
  -7  -7   3       73.11       62.10      2.91 o 
  -6  -7   3        0.67        2.16      0.96 o 
  -5  -7   3        3.87        2.55      0.70 o 
  -4  -7   3        0.05        1.48      0.57 o 
  -3  -7   3      115.60      130.09      8.86 o 
  -2  -7   3       47.08       33.74      2.01 o 
  -1  -7   3       23.36       20.58      2.13 o 
   0  -7   3       88.31      106.46      8.96 o 
   1  -7   3      510.76      473.56     24.94 o 
   2  -7   3       49.10       44.36      3.41 o 
   3  -7   3       32.18       31.11      1.57 o 
   4  -7   3       14.44       13.17      1.25 o 
   5  -7   3        1.92        1.49      0.84 o 
   6  -7   3       10.56       13.97      1.49 o 
   7  -7   3        7.99        7.48      1.37 o 
   8  -7   3        2.94        1.83      1.26 o 
  -9  -6   3        0.42        1.14      1.10 o 
  -8  -6   3       14.12        9.02      1.52 o 
  -7  -6   3       33.34       32.47      2.15 o 
  -6  -6   3        0.63        0.95      0.82 o 
  -5  -6   3       84.25       90.52      3.06 o 
  -4  -6   3       54.17       46.58      4.40 o 
  -3  -6   3      191.00      180.71     11.13 o 
  -2  -6   3       15.88       12.97      0.91 o 
  -1  -6   3       10.40        9.23      0.70 o 
   0  -6   3       58.63       64.62      2.37 o 
   1  -6   3      120.93      120.21      4.09 o 
   2  -6   3       19.23       16.38      1.14 o 
   3  -6   3       18.75       14.72      1.09 o 
   4  -6   3       20.44       19.11      1.81 o 
   5  -6   3        5.26        2.54      0.94 o 
   6  -6   3        8.51       12.68      1.66 o 
   7  -6   3        1.92        3.74      1.14 o 
   8  -6   3        6.70        8.37      1.49 o 
   9  -6   3        3.79        8.08      2.13 o 
 -10  -5   3        1.11        3.17      1.90 o 
  -9  -5   3       15.59       19.20      2.85 o 
  -8  -5   3       20.02       23.68      1.99 o 
  -7  -5   3      116.80       98.17      3.36 o 
  -6  -5   3        1.24        0.86      0.81 o 
  -5  -5   3      196.82      198.88     16.35 o 
  -4  -5   3        0.50        3.32      0.47 o 
  -3  -5   3       39.89       33.22      1.87 o 
  -2  -5   3     1678.26     1884.36     63.81 o 
  -1  -5   3     1622.66     1889.74     74.35 o 
   0  -5   3        3.79        4.94      0.46 o 
   1  -5   3       77.45       72.09      3.14 o 
   2  -5   3        7.64        7.33      0.56 o 
   3  -5   3        2.06        2.92      0.66 o 
   4  -5   3       40.08       40.47      1.77 o 
   5  -5   3      302.29      289.77     16.56 o 
   6  -5   3       50.90       47.63      3.77 o 
   7  -5   3       80.02       74.54      2.65 o 
   8  -5   3        7.54        6.23      1.33 o 
   9  -5   3        0.42        2.25      1.66 o 
 -10  -4   3        0.31        1.33      1.96 o 
  -9  -4   3        0.80       -1.08      1.33 o 
  -8  -4   3       46.70       48.64      2.59 o 
  -7  -4   3       38.56       35.77      1.76 o 
  -6  -4   3      123.25      136.79      4.12 o 
  -5  -4   3       24.26       17.20      1.10 o 
  -4  -4   3      256.06      210.50      7.04 o 
  -3  -4   3      661.49      689.48     20.01 o 
  -2  -4   3       42.76       38.66      1.60 o 
  -1  -4   3      157.41      189.94      7.60 o 
   0  -4   3     1023.14     1047.98     35.79 o 
   1  -4   3     1071.49     1045.60     30.91 o 
   2  -4   3       88.25      101.03      5.14 o 
   3  -4   3        0.83        1.59      0.37 o 
   4  -4   3        3.08        2.82      0.70 o 
   5  -4   3       60.55       67.90      6.94 o 
   6  -4   3       18.21       16.34      1.48 o 
   7  -4   3        1.77        2.30      0.95 o 
   8  -4   3       18.14       16.39      1.62 o 
   9  -4   3        0.28        0.35      1.41 o 
 -10  -3   3        0.05       -0.32      1.84 o 
  -9  -3   3       21.79       24.14      2.24 o 
  -8  -3   3        6.04        6.00      1.41 o 
  -7  -3   3        1.06        2.28      0.81 o 
  -6  -3   3      253.11      215.99      6.38 o 
  -5  -3   3       11.17       14.33      1.31 o 
  -4  -3   3        7.57       13.17      0.73 o 
  -3  -3   3       39.08       59.12      1.44 o 
  -2  -3   3        0.23        1.25      0.26 o 
  -1  -3   3     2013.98     1975.28     71.64 o 
   0  -3   3       41.00       31.56      1.29 o 
   1  -3   3      591.82      650.70      7.04 o 
   2  -3   3        4.40        5.48      0.75 o 
   3  -3   3     2436.98     2580.22     65.42 o 
   4  -3   3     1002.32      990.69     39.42 o 
   5  -3   3      202.61      180.61      8.72 o 
   6  -3   3       22.23       23.87      1.91 o 
   7  -3   3        2.75        4.04      1.00 o 
   8  -3   3        5.16        4.87      1.52 o 
   9  -3   3        2.48        1.07      1.51 o 
  10  -3   3        4.60        4.30      1.99 o 
 -10  -2   3       10.56       13.53      2.06 o 
  -9  -2   3       13.95       14.89      1.97 o 
  -8  -2   3       57.63       64.39      3.05 o 
  -7  -2   3        3.92        7.55      1.03 o 
  -6  -2   3      544.32      511.12     11.72 o 
  -5  -2   3       31.16       31.64      1.09 o 
  -4  -2   3      160.40      149.31      2.56 o 
  -3  -2   3      585.25      584.89      9.40 o 
  -2  -2   3      387.63      366.13      6.51 o 
  -1  -2   3      584.24      568.25     18.57 o 
   0  -2   3     1046.20     1147.31     37.48 o 
   1  -2   3        2.10        2.36      0.48 o 
   2  -2   3     1125.63     1167.66     29.39 o 
   3  -2   3      532.36      522.55     22.48 o 
   4  -2   3      376.24      339.19     16.62 o 
   5  -2   3      213.42      241.99     14.37 o 
   6  -2   3        2.38        2.86      0.77 o 
   7  -2   3        3.04        3.27      0.89 o 
   8  -2   3        2.91        1.36      1.25 o 
   9  -2   3        3.43        3.47      1.71 o 
  10  -2   3        7.82        6.38      1.97 o 
 -10  -1   3       15.16       19.03      2.35 o 
  -9  -1   3       30.50       31.76      3.90 o 
  -8  -1   3      264.88      264.57      5.65 o 
  -7  -1   3       56.52       49.55      2.51 o 
  -6  -1   3       90.40       82.33      2.15 o 
  -5  -1   3        4.01        2.82      0.50 o 
  -4  -1   3      802.35      800.81     12.69 o 
  -3  -1   3      204.67      202.88      3.39 o 
  -2  -1   3      423.58      460.38      5.84 o 
  -1  -1   3      349.99      255.54      4.21 o 
   0  -1   3     5639.77     5779.88    234.29 o 
   1  -1   3      890.22     1008.78     24.43 o 
   2  -1   3     1037.84     1303.62     44.89 o 
   3  -1   3       11.01       17.58      0.64 o 
   4  -1   3       64.52       88.17      4.02 o 
   5  -1   3      100.83      103.87      1.63 o 
   6  -1   3       22.56       12.93      1.04 o 
   7  -1   3       13.68        9.06      1.07 o 
   8  -1   3        3.05        2.02      1.27 o 
   9  -1   3        0.35        1.88      1.38 o 
  10  -1   3        0.89        3.36      1.66 o 
 -10   0   3        0.35        0.38      1.32 o 
  -9   0   3        0.27        0.79      1.10 o 
  -8   0   3        0.87        1.78      1.12 o 
  -7   0   3        2.90        2.26      1.02 o 
  -6   0   3      241.15      227.23     16.28 o 
  -5   0   3       78.44       77.77      1.83 o 
  -4   0   3       89.53       79.07      1.41 o 
  -3   0   3       31.36       25.73      0.98 o 
  -2   0   3      284.04      251.97      3.93 o 
  -1   0   3      242.04      234.12      5.75 o 
   0   0   3     3162.17     3467.59     57.58 o 
   1   0   3      716.79      597.75      2.96 o 
   2   0   3      146.95      136.13      4.33 o 
   3   0   3        0.51        1.52      0.24 o 
   4   0   3      341.05      326.34     11.38 o 
   5   0   3       28.83       24.73      0.91 o 
   6   0   3       24.64       24.23      1.01 o 
   7   0   3       37.13       44.20      1.74 o 
   8   0   3      107.98       96.79      3.52 o 
   9   0   3        0.15        0.70      1.20 o 
  10   0   3        6.60        4.39      1.68 o 
 -10   1   3        4.76        5.71      2.25 o 
  -9   1   3        3.07        3.84      1.41 o 
  -8   1   3        5.20        4.78      1.39 o 
  -7   1   3       14.96       14.00      1.68 o 
  -6   1   3       62.45       61.42      2.58 o 
  -5   1   3       33.27       25.89      1.59 o 
  -4   1   3     1239.52     1268.25     22.91 o 
  -3   1   3      767.45      710.35     15.18 o 
  -2   1   3      106.93      112.28      3.21 o 
  -1   1   3     3613.12     4098.29    119.47 o 
   0   1   3     1356.39     1286.36     15.80 o 
   1   1   3     2047.39     2158.98     14.41 o 
   2   1   3     4889.91     4688.19    111.72 o 
   3   1   3      118.66      151.67      2.02 o 
   4   1   3       91.31       70.00      1.73 o 
   5   1   3      432.55      389.30      7.22 o 
   6   1   3        8.16        5.43      0.65 o 
   7   1   3       63.77       51.50      1.85 o 
   8   1   3       46.12       40.74      3.26 o 
   9   1   3        0.71        1.27      1.26 o 
  10   1   3        7.62        9.40      1.88 o 
  -9   2   3        0.81        2.68      1.35 o 
  -8   2   3        1.30        2.76      1.26 o 
  -7   2   3       21.42       16.75      2.44 o 
  -6   2   3        0.83        1.10      0.91 o 
  -5   2   3      107.96       87.52      3.81 o 
  -4   2   3     1022.62     1014.93     27.37 o 
  -3   2   3      136.69      177.29      6.39 o 
  -2   2   3      463.24      590.15     19.53 o 
  -1   2   3        4.98        4.78      0.33 o 
   0   2   3     3084.59     3553.19     55.69 o 
   1   2   3     8245.75     8766.46    210.03 o 
   2   2   3     1645.27     1702.15     41.61 o 
   3   2   3     1976.01     1840.38     72.17 o 
   4   2   3     1933.34     2193.04     57.49 o 
   5   2   3      930.56     1028.79     29.87 o 
   6   2   3      178.61      168.63      4.51 o 
   7   2   3       10.60       17.38      1.77 o 
   8   2   3        5.33        3.62      1.22 o 
   9   2   3       20.16       21.94      2.17 o 
  10   2   3        1.37        2.09      1.48 o 
  -9   3   3        1.49        2.28      1.43 o 
  -8   3   3        4.06        3.59      1.43 o 
  -7   3   3        0.00       -0.30      0.93 o 
  -6   3   3      122.54      122.40     12.89 o 
  -5   3   3       59.19       52.49      2.47 o 
  -4   3   3       28.84       29.20      2.71 o 
  -3   3   3       26.42       39.81      1.00 o 
  -2   3   3     1769.93     1873.52     74.59 o 
  -1   3   3      121.00      150.09      4.09 o 
   0   3   3     1539.16     1560.35     31.49 o 
   1   3   3     8526.77     8937.64    270.04 o 
   2   3   3     1263.02     1418.07     45.95 o 
   3   3   3       74.77       74.67      3.03 o 
   4   3   3       99.42       73.93      3.59 o 
   5   3   3       64.16       73.01      3.49 o 
   6   3   3       67.82       55.33      1.68 o 
   7   3   3        1.70        1.16      0.61 o 
   8   3   3       61.57       62.61      3.81 o 
   9   3   3       13.83       11.42      1.78 o 
  10   3   3        1.32        3.24      1.51 o 
  -9   4   3        0.04       -0.31      1.34 o 
  -8   4   3        0.48        1.03      1.29 o 
  -7   4   3       51.52       55.37      4.72 o 
  -6   4   3        0.02        0.89      0.78 o 
  -5   4   3       41.05       48.49      1.96 o 
  -4   4   3        1.63        1.10      0.55 o 
  -3   4   3       64.69       79.88      2.67 o 
  -2   4   3        9.24       15.37      0.70 o 
  -1   4   3        9.24        6.87      0.47 o 
   0   4   3      473.80      510.62     16.10 o 
   1   4   3     1123.75     1190.33     26.83 o 
   2   4   3        7.69        6.72      0.43 o 
   3   4   3       30.91       33.04      1.36 o 
   4   4   3      231.68      273.76      9.34 o 
   5   4   3        0.08        8.42      1.09 o 
   6   4   3        3.61        2.48      0.49 o 
   7   4   3       29.73       24.50      1.43 o 
   8   4   3       23.60       28.62      2.44 o 
   9   4   3        4.44        8.74      2.34 o 
  10   4   3        3.76        0.57      2.15 o 
  -9   5   3        0.30       -0.13      1.90 o 
  -8   5   3        0.08        0.07      1.22 o 
  -7   5   3       12.07       10.91      1.79 o 
  -6   5   3        0.07        0.69      0.87 o 
  -5   5   3       28.18       22.89      1.51 o 
  -4   5   3        2.84        2.73      0.73 o 
  -3   5   3      261.89      240.15     13.06 o 
  -2   5   3       50.00       43.05      1.41 o 
  -1   5   3     2550.63     2820.61     78.53 o 
   0   5   3       21.76       16.96      0.79 o 
   1   5   3       17.07       17.12      0.93 o 
   2   5   3       36.08       26.56      0.92 o 
   3   5   3     3001.47     3003.84    103.94 o 
   4   5   3        1.18        5.29      0.98 o 
   5   5   3       72.57       77.05      1.85 o 
   6   5   3      117.99      112.14      4.08 o 
   7   5   3       10.13       10.79      1.47 o 
   8   5   3        0.33        1.23      0.96 o 
   9   5   3        8.75        9.03      1.55 o 
  10   5   3        0.47        0.19      1.84 o 
  -8   6   3        3.35        4.68      1.73 o 
  -7   6   3        0.00       -0.28      1.11 o 
  -6   6   3       40.44       40.50      2.10 o 
  -5   6   3        0.27        0.05      0.83 o 
  -4   6   3        6.67        4.31      0.90 o 
  -3   6   3       36.24       31.50      2.06 o 
  -2   6   3        6.91        4.26      0.51 o 
  -1   6   3      256.15      298.98     12.12 o 
   0   6   3      226.37      217.99      7.20 o 
   1   6   3      548.79      500.27     20.85 o 
   2   6   3      559.14      578.58     17.25 o 
   3   6   3      260.27      278.21      8.67 o 
   4   6   3      191.39      152.70      6.28 o 
   5   6   3      205.04      166.88      4.21 o 
   6   6   3       83.18       87.11      2.74 o 
   7   6   3      111.54      113.39     12.80 o 
   8   6   3        1.48        1.62      1.04 o 
   9   6   3        0.91       -0.42      0.97 o 
  10   6   3        0.03        0.13      1.96 o 
  -8   7   3        5.84       11.16      2.19 o 
  -7   7   3        2.61        3.95      1.61 o 
  -6   7   3        2.33        4.13      1.26 o 
  -5   7   3       59.22       56.03      2.58 o 
  -4   7   3       46.06       47.09      2.35 o 
  -3   7   3       29.22       21.22      1.41 o 
  -2   7   3      135.88      122.93      8.96 o 
  -1   7   3      304.41      278.12      7.36 o 
   0   7   3       92.85       96.73      7.13 o 
   1   7   3        0.09        1.15      0.42 o 
   2   7   3       46.90       45.25      1.91 o 
   3   7   3      151.42      131.07      6.85 o 
   4   7   3      447.32      394.01     13.65 o 
   5   7   3      167.90      159.89      8.16 o 
   6   7   3        0.02        2.14      0.74 o 
   7   7   3       55.96       54.23      2.76 o 
   8   7   3       39.09       36.15      2.51 o 
   9   7   3       17.99       18.08      2.03 o 
  10   7   3        2.04        2.47      1.77 o 
  -7   8   3        2.73        6.51      1.88 o 
  -6   8   3        8.42       11.27      1.82 o 
  -5   8   3        1.72        1.39      1.06 o 
  -4   8   3       38.76       28.89      1.81 o 
  -3   8   3       28.99       26.01      1.60 o 
  -2   8   3       12.51       14.91      1.27 o 
  -1   8   3      147.48      146.84      5.70 o 
   0   8   3        1.73        3.30      0.70 o 
   1   8   3        0.25        0.84      0.56 o 
   2   8   3      447.79      407.98      8.73 o 
   3   8   3        2.50        6.68      1.05 o 
   4   8   3      289.98      272.68     13.09 o 
   5   8   3        0.36        0.15      0.56 o 
   6   8   3        0.22        2.29      0.96 o 
   7   8   3      151.56      163.75     20.21 o 
   8   8   3        5.50        7.94      1.57 o 
   9   8   3       11.13       11.15      3.01 o 
  10   8   3        3.19        0.13      1.52 o 
  -7   9   3        1.53        2.58      1.73 o 
  -6   9   3        1.61        0.75      1.22 o 
  -5   9   3        0.96        0.53      1.06 o 
  -4   9   3        5.12        6.86      1.28 o 
  -3   9   3        0.15       -0.73      0.77 o 
  -2   9   3        6.49        6.23      1.77 o 
  -1   9   3        3.46        1.80      1.05 o 
   0   9   3       21.49       17.70      2.86 o 
   1   9   3      396.64      371.15     24.35 o 
   2   9   3      162.57      132.88      3.43 o 
   3   9   3       39.94       34.89      2.05 o 
   4   9   3        2.99        3.57      0.81 o 
   5   9   3       26.84       25.14      1.57 o 
   6   9   3       11.30       13.76      1.67 o 
   7   9   3        4.91        8.00      1.45 o 
   8   9   3        4.38        7.12      1.57 o 
   9   9   3       17.48       23.16      3.61 o 
  -6  10   3        0.93        0.62      1.48 o 
  -5  10   3        1.86        3.98      1.66 o 
  -4  10   3        8.33        8.62      1.93 o 
  -3  10   3        0.00        0.37      1.21 o 
  -2  10   3       37.17       42.28      7.95 o 
  -1  10   3       32.81       33.01      5.70 o 
   0  10   3      356.80      353.72     20.66 o 
   1  10   3       75.11       69.68      6.07 o 
   2  10   3       45.57       47.47      3.09 o 
   3  10   3        1.33        1.72      0.85 o 
   4  10   3        9.70       11.31      1.32 o 
   5  10   3       16.95       18.86      1.75 o 
   6  10   3        1.69        2.32      1.10 o 
   7  10   3        2.92        1.41      1.11 o 
   8  10   3       16.99       25.41      3.90 o 
   9  10   3        0.79        1.29      1.34 o 
  -5  11   3        5.38        6.21      1.93 o 
  -4  11   3        9.45       11.94      2.11 o 
  -3  11   3        4.19        5.74      4.63 o 
  -2  11   3        1.53        0.24      1.24 o 
  -1  11   3       10.48        9.98      1.84 o 
   0  11   3        0.02       -0.49      1.39 o 
   1  11   3       11.93       11.67      1.27 o 
   2  11   3       53.25       48.37      3.61 o 
   3  11   3       23.18       19.92      1.68 o 
   4  11   3        1.04        0.25      0.72 o 
   5  11   3        3.43        3.31      1.02 o 
   6  11   3        1.24        2.95      1.34 o 
   7  11   3        2.25        3.89      1.44 o 
   8  11   3        1.26        1.49      1.26 o 
  -4  12   3        0.42        1.86      1.62 o 
  -3  12   3        1.16       -0.80      1.18 o 
  -2  12   3        0.02       -0.71      1.25 o 
  -1  12   3       30.03       26.81      5.67 o 
   0  12   3        2.42        3.93      1.55 o 
   1  12   3        0.95        0.16      1.39 o 
   2  12   3        3.06        1.38      0.92 o 
   3  12   3       10.84        8.15      1.61 o 
   4  12   3        3.45        3.42      1.05 o 
   5  12   3        1.68        1.91      1.30 o 
   6  12   3       19.98       20.94      2.30 o 
   7  12   3        0.70        1.41      1.43 o 
   8  12   3        0.58        0.57      2.28 o 
  -3  13   3        0.09        1.06      1.55 o 
  -2  13   3        6.52        7.56      1.97 o 
  -1  13   3        5.20        4.19      1.68 o 
   0  13   3        0.65        1.41      1.39 o 
   1  13   3        5.71        5.99      1.73 o 
   2  13   3       32.71       37.09      3.17 o 
   3  13   3        0.02        0.86      0.96 o 
   4  13   3        4.16        2.19      1.04 o 
   5  13   3        0.00        0.12      1.17 o 
   6  13   3        1.44        2.85      2.41 o 
   7  13   3        1.70        4.44      2.60 o 
  -1  14   3        1.91        0.97      1.53 o 
   0  14   3        0.72        1.34      2.57 o 
   1  14   3        1.67        4.31      1.78 o 
   2  14   3        6.10        3.80      1.81 o 
   3  14   3       10.26        9.69      2.09 o 
   4  14   3        1.23        1.54      1.13 o 
   5  14   3        0.24        0.17      1.32 o 
  -3 -14   4        8.61       12.34      2.25 o 
  -2 -14   4        0.20        1.57      1.69 o 
  -1 -14   4        7.03        7.76      2.88 o 
   0 -14   4        0.22        2.21      1.68 o 
   1 -14   4        1.98        1.90      2.98 o 
  -5 -13   4        2.34        3.94      1.68 o 
  -4 -13   4        1.86        3.84      1.57 o 
  -3 -13   4        0.11        1.69      1.16 o 
  -2 -13   4       13.23       20.46      2.44 o 
  -1 -13   4        3.05        3.17      1.63 o 
   0 -13   4       10.67       10.11      2.91 o 
   1 -13   4        0.45        1.13      1.58 o 
   2 -13   4        8.78        9.16      2.07 o 
   3 -13   4        0.00       -1.29      1.47 o 
  -6 -12   4        2.58        3.71      1.52 o 
  -5 -12   4        1.21        0.91      1.32 o 
  -4 -12   4        2.45        3.87      1.43 o 
  -3 -12   4       14.36       12.01      1.53 o 
  -2 -12   4       15.74       18.57      1.90 o 
  -1 -12   4        0.64        1.44      1.39 o 
   0 -12   4        9.52       12.87      1.96 o 
   1 -12   4        0.53        0.48      1.41 o 
   2 -12   4        0.63        0.66      1.39 o 
   3 -12   4        2.50        4.50      1.78 o 
   4 -12   4        0.07        1.14      1.54 o 
  -7 -11   4        4.96        3.99      1.55 o 
  -6 -11   4       24.57       23.18      2.42 o 
  -5 -11   4       11.68       13.97      1.95 o 
  -4 -11   4       18.04       15.90      1.93 o 
  -3 -11   4        4.03        3.51      1.09 o 
  -2 -11   4        2.04        3.27      1.04 o 
  -1 -11   4       77.07       72.85      6.02 o 
   0 -11   4        0.37        0.89      1.19 o 
   1 -11   4       30.81       33.16      4.02 o 
   2 -11   4       14.91       15.16      2.25 o 
   3 -11   4        0.85        0.81      1.37 o 
   4 -11   4        1.50        3.13      1.61 o 
   5 -11   4       16.56       16.90      2.41 o 
  -8 -10   4       20.70       19.22      2.40 o 
  -7 -10   4        0.70        1.95      1.32 o 
  -6 -10   4       31.23       36.60      2.62 o 
  -5 -10   4        1.28        0.82      1.04 o 
  -4 -10   4       54.29       57.14      2.35 o 
  -3 -10   4        0.21       -0.57      0.79 o 
  -2 -10   4      172.68      170.64     14.32 o 
  -1 -10   4       18.51       19.12      2.86 o 
   0 -10   4        0.60        2.65      0.92 o 
   1 -10   4        8.71       12.01      1.79 o 
   2 -10   4       19.48       20.44      2.53 o 
   3 -10   4        0.34       -0.19      1.08 o 
   4 -10   4        3.54        2.40      1.41 o 
   5 -10   4        0.07       -1.23      1.23 o 
   6 -10   4        0.12       -1.08      1.35 o 
  -8  -9   4        7.22        8.27      1.84 o 
  -7  -9   4       19.17       19.61      2.17 o 
  -6  -9   4        5.34        4.56      1.28 o 
  -5  -9   4       33.76       34.95      2.33 o 
  -4  -9   4        2.46        4.80      0.96 o 
  -3  -9   4        4.67        6.18      1.05 o 
  -2  -9   4       26.20       24.69      1.58 o 
  -1  -9   4      199.64      206.92     15.67 o 
   0  -9   4      506.48      500.69     36.23 o 
   1  -9   4      343.05      357.34     35.33 o 
   2  -9   4       32.28       38.55      5.29 o 
   3  -9   4       67.62       71.07      5.99 o 
   4  -9   4        9.29        9.50      1.72 o 
   5  -9   4        5.43        6.79      1.28 o 
   6  -9   4        6.64        8.92      1.48 o 
   7  -9   4        4.86        6.50      1.52 o 
  -9  -8   4       12.05       11.50      2.04 o 
  -8  -8   4        9.99       11.70      1.90 o 
  -7  -8   4       10.27       12.07      1.77 o 
  -6  -8   4       60.67       61.44      2.91 o 
  -5  -8   4       38.48       32.90      2.15 o 
  -4  -8   4        0.62        0.55      0.63 o 
  -3  -8   4       17.91       19.16      1.30 o 
  -2  -8   4      159.10      158.21      9.41 o 
  -1  -8   4      176.97      186.10     12.89 o 
   0  -8   4       60.12       65.70      3.55 o 
   1  -8   4      154.06      133.17     13.47 o 
   2  -8   4      296.54      277.59     23.79 o 
   3  -8   4      334.37      316.24     12.05 o 
   4  -8   4       26.99       24.29      1.67 o 
   5  -8   4       10.52        8.94      1.29 o 
   6  -8   4        6.06        9.07      1.38 o 
   7  -8   4       14.51       18.76      1.85 o 
   8  -8   4        4.34        5.54      2.02 o 
  -9  -7   4        0.11       -0.12      1.39 o 
  -8  -7   4        0.20        1.32      1.11 o 
  -7  -7   4       54.75       52.57      2.80 o 
  -6  -7   4        0.86        0.61      0.82 o 
  -5  -7   4       27.90       19.90      1.72 o 
  -4  -7   4       13.92       14.49      1.85 o 
  -3  -7   4        1.49        3.36      0.72 o 
  -2  -7   4        4.98        2.74      0.64 o 
  -1  -7   4      104.32      101.40      6.28 o 
   0  -7   4     1097.45     1140.10     71.05 o 
   1  -7   4        0.74        2.77      0.58 o 
   2  -7   4      701.70      686.39     36.15 o 
   3  -7   4       76.65       67.08      6.21 o 
   4  -7   4       29.11       34.63      2.14 o 
   5  -7   4        4.18        5.00      1.07 o 
   6  -7   4        0.16        0.59      0.91 o 
   7  -7   4       15.75       17.09      1.72 o 
   8  -7   4        6.38        5.05      1.87 o 
  -9  -6   4       19.02       19.85      2.20 o 
  -8  -6   4       22.25       24.38      2.15 o 
  -7  -6   4        0.57        0.15      0.83 o 
  -6  -6   4        0.09        1.16      0.95 o 
  -5  -6   4      109.65       96.87      4.88 o 
  -4  -6   4       25.05       22.35      1.57 o 
  -3  -6   4      602.60      590.25     36.40 o 
  -2  -6   4      425.58      421.39     27.45 o 
  -1  -6   4        7.47        5.72      0.54 o 
   0  -6   4      333.63      331.84     12.49 o 
   1  -6   4       62.36       62.09      2.74 o 
   2  -6   4      111.95      106.21      4.45 o 
   3  -6   4        2.17        3.79      0.74 o 
   4  -6   4        1.49        2.25      0.76 o 
   5  -6   4       70.18       72.57      2.39 o 
   6  -6   4       41.73       38.37      1.99 o 
   7  -6   4        0.33       -0.79      0.89 o 
   8  -6   4       29.39       30.10      6.34 o 
   9  -6   4        0.69        1.05      1.65 o 
  -9  -5   4        0.34       -0.13      1.33 o 
  -8  -5   4        9.61        7.73      1.46 o 
  -7  -5   4       64.68       65.89      5.42 o 
  -6  -5   4        0.08        1.39      0.81 o 
  -5  -5   4       33.65       38.95      2.04 o 
  -4  -5   4        0.39        1.01      0.40 o 
  -3  -5   4      228.75      213.87      9.72 o 
  -2  -5   4       29.37       23.36      1.24 o 
  -1  -5   4       34.67       39.39      1.31 o 
   0  -5   4      541.82      596.25     19.50 o 
   1  -5   4      255.25      276.39     10.76 o 
   2  -5   4       56.73       62.83      1.32 o 
   3  -5   4      321.35      321.99     12.40 o 
   4  -5   4       11.03        6.86      0.94 o 
   5  -5   4      147.22      131.44      5.28 o 
   6  -5   4       33.74       30.80      1.82 o 
   7  -5   4       45.22       47.86      6.11 o 
   8  -5   4        0.15       -0.55      1.34 o 
   9  -5   4        0.44        1.13      1.66 o 
  -9  -4   4        7.12        9.38      2.53 o 
  -8  -4   4       39.48       42.67      2.50 o 
  -7  -4   4       46.41       47.02      2.03 o 
  -6  -4   4      164.50      177.14      7.09 o 
  -5  -4   4       76.79       85.47      5.96 o 
  -4  -4   4       91.32       92.82      4.14 o 
  -3  -4   4      153.07      163.95      7.03 o 
  -2  -4   4     1343.41     1559.73     54.57 o 
  -1  -4   4      528.94      608.14     25.99 o 
   0  -4   4       82.58       73.75      1.35 o 
   1  -4   4     1022.37     1116.59     25.95 o 
   2  -4   4     1172.01     1349.83     40.23 o 
   3  -4   4      863.87      900.83     31.50 o 
   4  -4   4      132.65      134.79      4.33 o 
   5  -4   4      137.62      152.77      6.02 o 
   6  -4   4      578.23      541.67     15.42 o 
   7  -4   4        0.59        1.15      0.90 o 
   8  -4   4       17.38       13.87      2.04 o 
   9  -4   4        4.58        8.01      1.98 o 
 -10  -3   4        2.11        1.71      2.22 o 
  -9  -3   4        5.12        5.83      2.15 o 
  -8  -3   4       22.60       26.24      2.24 o 
  -7  -3   4      372.10      362.49      7.69 o 
  -6  -3   4      244.11      250.19      3.84 o 
  -5  -3   4      594.81      578.36      8.77 o 
  -4  -3   4      121.34      130.96      1.86 o 
  -3  -3   4       86.82       99.42      2.03 o 
  -2  -3   4        0.82        1.94      0.32 o 
  -1  -3   4      234.45      207.38      7.28 o 
   0  -3   4      247.90      291.82      8.39 o 
   1  -3   4       14.43       22.22      0.79 o 
   2  -3   4     1526.02     1541.79     30.06 o 
   3  -3   4        4.72        4.87      0.48 o 
   4  -3   4      577.21      583.24     23.94 o 
   5  -3   4      139.74      128.54     11.97 o 
   6  -3   4      184.75      175.02      5.85 o 
   7  -3   4       45.19       49.57      2.07 o 
   8  -3   4        2.73        2.58      1.43 o 
   9  -3   4        0.12        0.75      1.45 o 
  10  -3   4        0.31        1.70      2.06 o 
 -10  -2   4       13.35       19.32      2.57 o 
  -9  -2   4       11.63        9.29      1.79 o 
  -8  -2   4        0.08       -0.27      1.03 o 
  -7  -2   4      147.44      138.92      4.65 o 
  -6  -2   4       41.61       36.58      1.66 o 
  -5  -2   4        1.20        0.46      0.45 o 
  -4  -2   4        9.07       13.42      0.76 o 
  -3  -2   4     2166.96     2246.60     25.29 o 
  -2  -2   4      109.49       82.88      1.12 o 
  -1  -2   4       83.62      142.10      5.86 o 
   0  -2   4      825.93      812.14     26.08 o 
   1  -2   4      235.81      239.17      4.22 o 
   2  -2   4      469.47      443.82     13.14 o 
   3  -2   4       23.12       20.72      0.75 o 
   4  -2   4      620.86      649.92     28.15 o 
   5  -2   4       15.29       12.88      0.99 o 
   6  -2   4       26.18       27.13      2.08 o 
   7  -2   4        5.12        3.92      1.30 o 
   8  -2   4        1.30        1.47      1.37 o 
   9  -2   4        2.82        2.20      1.54 o 
  10  -2   4        2.50        3.26      1.77 o 
 -10  -1   4        7.04        9.35      2.06 o 
  -9  -1   4       29.34       31.60      2.57 o 
  -8  -1   4      102.11       99.92      4.18 o 
  -7  -1   4        8.73        7.07      1.39 o 
  -6  -1   4        3.82        4.94      0.84 o 
  -5  -1   4       53.00       43.39      1.58 o 
  -4  -1   4      653.85      587.46      3.65 o 
  -3  -1   4      625.49      592.56      7.41 o 
  -2  -1   4      153.05      189.43      2.40 o 
  -1  -1   4       93.03      104.43      2.75 o 
   0  -1   4     4392.72     4270.89    182.60 o 
   1  -1   4      159.81      130.17      3.36 o 
   2  -1   4      103.74      139.78      9.56 o 
   3  -1   4      159.15      132.36      4.09 o 
   4  -1   4      114.04       99.21      1.71 o 
   5  -1   4        2.99        1.67      0.38 o 
   6  -1   4        3.44        4.27      0.76 o 
   7  -1   4        6.75        4.75      1.30 o 
   8  -1   4        3.82        3.27      1.32 o 
   9  -1   4        0.99        1.93      1.39 o 
  10  -1   4        0.11       -1.04      1.39 o 
  -9   0   4       15.67       15.24      2.02 o 
  -8   0   4        0.59        1.15      1.08 o 
  -7   0   4        0.34        0.40      0.88 o 
  -6   0   4        2.81        1.25      1.14 o 
  -5   0   4      406.46      416.76     16.31 o 
  -4   0   4      671.53      683.30      5.63 o 
  -3   0   4       37.13       29.72      0.97 o 
  -2   0   4     6639.83     6822.59    143.86 o 
  -1   0   4     4421.74     4315.87    126.85 o 
   0   0   4       88.43      113.17      2.15 o 
   1   0   4       71.83       55.95      2.17 o 
   2   0   4       32.18       46.46      1.72 o 
   3   0   4       10.57        4.56      0.77 o 
   4   0   4      731.80      695.02     16.21 o 
   5   0   4       15.85       11.10      0.67 o 
   6   0   4       34.62       29.82      1.83 o 
   7   0   4       27.97       24.09      1.95 o 
   8   0   4       12.07       13.80      1.77 o 
   9   0   4        0.18       -1.11      1.13 o 
  10   0   4        1.01        1.27      1.55 o 
  -9   1   4        0.01        0.27      1.43 o 
  -8   1   4       15.97       17.57      1.99 o 
  -7   1   4       33.29       37.63      2.39 o 
  -6   1   4       51.77       49.55      2.46 o 
  -5   1   4      299.60      269.51      7.18 o 
  -4   1   4       11.32        8.06      0.61 o 
  -3   1   4     1487.93     1592.52     43.48 o 
  -2   1   4      612.72      663.72     14.73 o 
  -1   1   4     1685.99     2013.40     60.89 o 
   0   1   4    18392.19    18575.54    566.57 o 
   1   1   4      460.08      453.66      4.47 o 
   2   1   4        5.45        9.98      0.64 o 
   3   1   4      102.67       89.40      1.92 o 
   4   1   4       30.46       43.80      1.96 o 
   5   1   4      112.16       95.25      3.32 o 
   6   1   4        8.67       14.70      0.97 o 
   7   1   4        8.40        5.58      1.23 o 
   8   1   4       12.16       19.15      1.93 o 
   9   1   4        1.60        4.16      2.44 o 
  10   1   4        0.83        1.03      1.50 o 
  -9   2   4       15.05       19.02      2.33 o 
  -8   2   4        1.49        1.61      1.20 o 
  -7   2   4       27.45       21.39      1.99 o 
  -6   2   4       52.87       47.17      2.44 o 
  -5   2   4      815.19      770.24     33.11 o 
  -4   2   4       29.60       39.88      1.57 o 
  -3   2   4     2024.76     2241.69     62.64 o 
  -2   2   4     1031.40     1019.58     34.51 o 
  -1   2   4      911.05     1081.21     20.04 o 
   0   2   4     8002.32     8348.81     67.37 o 
   1   2   4     5621.06     6203.75    100.44 o 
   2   2   4      841.60      935.11     18.78 o 
   3   2   4      450.72      385.18     17.64 o 
   4   2   4     1355.86     1449.10     26.37 o 
   5   2   4        0.09        1.10      0.39 o 
   6   2   4        8.80       14.24      0.84 o 
   7   2   4       56.87       59.39      3.06 o 
   8   2   4       13.59       16.66      1.79 o 
   9   2   4        2.25        4.06      1.46 o 
  10   2   4        0.88        2.00      1.59 o 
  -9   3   4        0.07        0.42      1.35 o 
  -8   3   4        0.06        1.18      1.21 o 
  -7   3   4       12.37       10.16      1.66 o 
  -6   3   4       31.80       33.49      2.17 o 
  -5   3   4       57.13       52.11      1.86 o 
  -4   3   4       13.05       14.51      1.07 o 
  -3   3   4      294.70      269.39      6.42 o 
  -2   3   4      299.44      237.49      5.51 o 
  -1   3   4      145.37      142.18      2.84 o 
   0   3   4      615.75      641.25     10.42 o 
   1   3   4      387.51      327.02      2.63 o 
   2   3   4       31.75       28.75      0.97 o 
   3   3   4      241.85      244.28      4.71 o 
   4   3   4      132.52      158.55      6.24 o 
   5   3   4       21.53       17.91      0.86 o 
   6   3   4      294.14      293.83      9.16 o 
   7   3   4        5.55        5.00      0.86 o 
   8   3   4        4.47        3.75      0.89 o 
   9   3   4        5.16       12.07      4.31 o 
  10   3   4        0.31        0.22      1.32 o 
  -9   4   4        1.20        1.47      1.52 o 
  -8   4   4        6.87        8.13      1.79 o 
  -7   4   4       40.75       41.62      2.71 o 
  -6   4   4       19.82       28.49      2.38 o 
  -5   4   4       17.58       13.35      1.21 o 
  -4   4   4      110.20      101.92      4.56 o 
  -3   4   4       86.20       66.32      2.14 o 
  -2   4   4       14.35        9.28      0.60 o 
  -1   4   4      355.76      351.66      5.82 o 
   0   4   4     1449.04     1539.36     35.82 o 
   1   4   4       90.18       71.69      2.64 o 
   2   4   4      145.79      170.06      3.41 o 
   3   4   4      179.30      161.68      3.31 o 
   4   4   4      331.76      322.94      8.98 o 
   5   4   4      288.73      268.21      7.32 o 
   6   4   4       76.66       71.24      3.34 o 
   7   4   4        6.38        6.03      0.91 o 
   8   4   4        0.19        0.36      0.71 o 
   9   4   4        5.01        8.80      1.58 o 
  10   4   4        1.60        4.69      2.47 o 
  -8   5   4        0.52        1.08      1.48 o 
  -7   5   4       22.19       25.39      2.35 o 
  -6   5   4        0.97        1.25      1.04 o 
  -5   5   4        1.28        1.69      0.82 o 
  -4   5   4      181.83      155.39      7.26 o 
  -3   5   4        7.55        5.80      0.79 o 
  -2   5   4      367.35      418.42     11.34 o 
  -1   5   4      171.99      196.19      3.70 o 
   0   5   4      278.74      299.66      7.58 o 
   1   5   4      560.65      564.02     13.33 o 
   2   5   4       30.57       36.38      0.98 o 
   3   5   4      200.56      207.14      8.23 o 
   4   5   4      172.47      156.04      4.34 o 
   5   5   4       79.87       74.48      2.89 o 
   6   5   4       36.14       41.17      1.68 o 
   7   5   4       27.92       29.76      2.60 o 
   8   5   4       27.45       22.34      2.06 o 
   9   5   4        1.22        0.46      1.05 o 
  10   5   4        0.07        0.13      1.90 o 
  -8   6   4        8.43       11.59      2.28 o 
  -7   6   4        0.00       -0.36      1.16 o 
  -6   6   4        4.06        5.04      1.50 o 
  -5   6   4        6.06       10.11      1.28 o 
  -4   6   4       58.26       55.49      2.02 o 
  -3   6   4      142.21      161.52      6.69 o 
  -2   6   4      462.93      531.99     18.69 o 
  -1   6   4       19.08       14.48      1.00 o 
   0   6   4      112.83      117.71      3.41 o 
   1   6   4      218.46      186.04      7.54 o 
   2   6   4       14.04       25.15      1.94 o 
   3   6   4       19.81       26.64      0.93 o 
   4   6   4      199.40      183.38      5.19 o 
   5   6   4      263.32      276.75      8.54 o 
   6   6   4      127.97      103.45     10.49 o 
   7   6   4        0.08        1.08      0.97 o 
   8   6   4        0.60        0.51      0.94 o 
   9   6   4       22.08       27.81      4.28 o 
  10   6   4        3.30        1.58      2.22 o 
  -8   7   4        3.02        4.18      2.47 o 
  -7   7   4        0.02        0.63      1.45 o 
  -6   7   4        0.00        0.01      1.20 o 
  -5   7   4        7.81        9.42      1.36 o 
  -4   7   4        0.23        0.80      0.82 o 
  -3   7   4        0.48        1.09      0.76 o 
  -2   7   4        4.43        5.50      1.40 o 
  -1   7   4       43.41       34.66      2.37 o 
   0   7   4      310.66      318.12      9.51 o 
   1   7   4       37.91       38.81      1.91 o 
   2   7   4       13.81       10.04      1.74 o 
   3   7   4       78.93       81.80      5.30 o 
   4   7   4        0.45       17.53      2.70 o 
   5   7   4       33.09       34.74      1.62 o 
   6   7   4       49.90       43.53      4.40 o 
   7   7   4      211.33      224.60     16.19 o 
   8   7   4       14.50       15.54      2.57 o 
   9   7   4       14.34       16.34      2.00 o 
  10   7   4        5.76        6.22      1.63 o 
  -7   8   4        1.96        0.23      1.58 o 
  -6   8   4        1.07        1.44      1.41 o 
  -5   8   4       18.14       14.09      1.59 o 
  -4   8   4        0.25       -0.61      0.84 o 
  -3   8   4        5.53        4.66      1.00 o 
  -2   8   4       44.31       35.89      1.68 o 
  -1   8   4        6.44       11.51      1.04 o 
   0   8   4       12.01       11.91      0.82 o 
   1   8   4       29.13       27.29      1.46 o 
   2   8   4      462.69      425.96     15.99 o 
   3   8   4      723.90      682.34     28.61 o 
   4   8   4      176.39      176.47      9.08 o 
   5   8   4       10.99       13.33      1.71 o 
   6   8   4        0.06        2.52      1.24 o 
   7   8   4       18.49       25.08      4.34 o 
   8   8   4       14.96       15.14      2.85 o 
   9   8   4        2.42        3.02      1.40 o 
  10   8   4        1.79        3.10      1.51 o 
  -6   9   4        0.61       -0.32      1.37 o 
  -5   9   4        1.47        1.87      1.23 o 
  -4   9   4        0.43       -0.96      0.96 o 
  -3   9   4        0.83       -0.49      0.80 o 
  -2   9   4        1.96        1.80      1.12 o 
  -1   9   4        0.39       -0.38      1.08 o 
   0   9   4      117.66      117.21      7.27 o 
   1   9   4        2.85        2.67      0.82 o 
   2   9   4       73.96       66.83      2.63 o 
   3   9   4        4.50        6.60      0.96 o 
   4   9   4       41.19       38.89      1.77 o 
   5   9   4       76.12       74.07      9.63 o 
   6   9   4        1.09        0.65      0.93 o 
   7   9   4       29.34       26.13      5.32 o 
   8   9   4       20.38       17.21      2.10 o 
   9   9   4        3.58        5.37      1.64 o 
  -6  10   4        2.88        5.60      1.87 o 
  -5  10   4        0.20       -0.19      1.37 o 
  -4  10   4        0.59        0.52      1.34 o 
  -3  10   4        6.23        9.42      1.75 o 
  -2  10   4        0.46        1.05      1.11 o 
  -1  10   4        4.51        3.83      1.37 o 
   0  10   4       97.34      105.60     13.05 o 
   1  10   4       40.81       37.52      2.94 o 
   2  10   4       11.61       13.33      1.24 o 
   3  10   4        0.02        0.09      0.64 o 
   4  10   4       33.12       32.52      1.78 o 
   5  10   4        1.04        1.19      0.95 o 
   6  10   4        3.40        3.32      1.16 o 
   7  10   4        4.42        6.61      1.57 o 
   8  10   4        6.57       11.41      2.31 o 
   9  10   4        2.33        4.08      1.57 o 
  -5  11   4        0.32       -0.13      2.69 o 
  -4  11   4        1.80       -0.08      1.37 o 
  -3  11   4        0.65        0.90      1.33 o 
  -2  11   4        5.07        6.85      1.63 o 
  -1  11   4        5.90        7.29      1.63 o 
   0  11   4       19.68       27.26      2.63 o 
   1  11   4        6.32        5.06      1.06 o 
   2  11   4       10.73       10.41      1.25 o 
   3  11   4        0.34       -0.30      0.71 o 
   4  11   4        2.07        1.81      0.84 o 
   5  11   4       12.21       11.09      2.15 o 
   6  11   4       12.05       15.06      2.00 o 
   7  11   4       10.67       10.29      1.93 o 
   8  11   4        0.12        1.17      1.31 o 
  -4  12   4        1.33        1.20      1.68 o 
  -3  12   4        0.01        0.32      1.41 o 
  -2  12   4        0.81        1.19      1.40 o 
  -1  12   4       24.22       26.45      2.47 o 
   0  12   4        3.62        2.94      1.44 o 
   1  12   4        0.67        0.00      1.16 o 
   2  12   4        8.72        9.89      1.31 o 
   3  12   4       19.62       18.63      1.81 o 
   4  12   4       12.54       17.18      1.88 o 
   5  12   4        0.05        0.67      1.16 o 
   6  12   4        0.00       -0.55      1.16 o 
   7  12   4        5.96        8.67      1.87 o 
   8  12   4        0.54       -0.19      2.15 o 
  -3  13   4        0.10        0.51      1.61 o 
  -2  13   4        1.51        0.48      1.43 o 
  -1  13   4        0.32       -0.28      1.30 o 
   0  13   4        0.96        1.69      1.39 o 
   1  13   4        0.11       -0.46      1.25 o 
   2  13   4        0.00       -0.03      1.32 o 
   3  13   4        1.40        1.26      1.01 o 
   4  13   4        0.01       -0.65      1.01 o 
   5  13   4        5.35        4.92      1.63 o 
   6  13   4        0.58        0.61      1.27 o 
   7  13   4        0.41       -0.19      2.28 o 
  -1  14   4        0.61        0.76      1.54 o 
   0  14   4        2.86        2.50      1.59 o 
   1  14   4       14.91       15.19      4.12 o 
   2  14   4        1.91        1.97      2.22 o 
   3  14   4        0.30       -1.74      1.81 o 
   4  14   4        0.42        0.50      1.30 o 
   5  14   4       10.50       12.36      2.17 o 
  -2 -14   5        0.00        0.51      2.98 o 
  -1 -14   5        0.39       -0.32      2.72 o 
   0 -14   5        0.13       -0.19      2.91 o 
  -4 -13   5        0.00       -0.08      1.37 o 
  -3 -13   5        7.83        3.39      1.49 o 
  -2 -13   5        0.42        0.60      1.49 o 
  -1 -13   5       12.24       16.56      5.23 o 
   0 -13   5        0.28        1.32      1.87 o 
   1 -13   5        9.45        7.56      1.99 o 
   2 -13   5        1.20        1.75      1.65 o 
  -6 -12   5        4.51        3.65      1.61 o 
  -5 -12   5       11.53       12.00      2.02 o 
  -4 -12   5        6.85       11.31      1.88 o 
  -3 -12   5       10.76       13.75      1.95 o 
  -2 -12   5       17.06       20.66      2.30 o 
  -1 -12   5        5.86        6.28      2.28 o 
   0 -12   5        0.01        0.87      1.36 o 
   1 -12   5        6.35        8.44      1.87 o 
   2 -12   5        2.62        4.75      1.69 o 
   3 -12   5        2.50        4.05      1.81 o 
   4 -12   5        0.05       -0.20      1.48 o 
  -7 -11   5        8.41        4.82      2.41 o 
  -6 -11   5        2.67        4.97      1.59 o 
  -5 -11   5        4.39        5.96      1.61 o 
  -4 -11   5        5.18        4.96      1.37 o 
  -3 -11   5        0.00       -0.21      1.27 o 
  -2 -11   5        0.17       -0.49      0.84 o 
  -1 -11   5        0.03        0.22      0.88 o 
   0 -11   5        9.13       14.84      2.63 o 
   1 -11   5        9.09       11.51      2.95 o 
   2 -11   5       13.95       12.95      2.02 o 
   3 -11   5       13.85       13.06      2.07 o 
   4 -11   5        1.09        1.55      1.51 o 
   5 -11   5        3.39        3.80      1.82 o 
  -7 -10   5        8.93        9.99      1.92 o 
  -6 -10   5       19.03       19.41      4.31 o 
  -5 -10   5        5.02        4.19      1.32 o 
  -4 -10   5       26.15       27.59      3.52 o 
  -3 -10   5       16.13       15.92      1.51 o 
  -2 -10   5        7.39        5.53      1.11 o 
  -1 -10   5      122.27      123.07      9.76 o 
   0 -10   5       81.79       72.18      5.69 o 
   1 -10   5        4.85        4.78      1.43 o 
   2 -10   5       11.84       13.81      1.87 o 
   3 -10   5        6.35        5.48      1.57 o 
   4 -10   5       12.77       14.95      2.07 o 
   5 -10   5        2.10        2.91      1.59 o 
   6 -10   5        5.31        6.31      2.41 o 
  -8  -9   5        0.29        0.47      1.34 o 
  -7  -9   5        0.45        1.03      1.16 o 
  -6  -9   5        6.47        9.16      1.63 o 
  -5  -9   5        3.52        4.93      1.32 o 
  -4  -9   5       10.41        8.56      1.46 o 
  -3  -9   5        1.17        0.42      0.78 o 
  -2  -9   5        4.62        3.31      0.97 o 
  -1  -9   5       10.99       13.51      1.36 o 
   0  -9   5        1.01        3.58      1.14 o 
   1  -9   5        3.13        3.68      1.25 o 
   2  -9   5        0.05        0.05      1.13 o 
   3  -9   5       15.26       17.09      1.96 o 
   4  -9   5       12.76       16.31      2.47 o 
   5  -9   5        2.16        2.61      1.37 o 
   6  -9   5        1.68        3.73      1.27 o 
   7  -9   5        1.64        3.46      1.81 o 
  -8  -8   5        2.23        4.05      1.46 o 
  -7  -8   5       13.86       17.06      2.04 o 
  -6  -8   5       51.63       45.34      2.67 o 
  -5  -8   5       94.88       76.73      3.14 o 
  -4  -8   5        5.13        4.69      1.11 o 
  -3  -8   5      235.08      227.92      4.77 o 
  -2  -8   5      160.68      163.13     11.64 o 
  -1  -8   5       24.67       27.26      3.12 o 
   0  -8   5       90.07       89.71      7.58 o 
   1  -8   5        8.54        8.51      1.47 o 
   2  -8   5       60.48       74.52      8.02 o 
   3  -8   5      139.10      134.83      5.86 o 
   4  -8   5        1.47        2.40      0.99 o 
   5  -8   5       10.83       10.70      1.36 o 
   6  -8   5       13.02       14.99      1.63 o 
   7  -8   5       10.17       14.48      2.24 o 
  -9  -7   5       33.32       34.26      4.06 o 
  -8  -7   5        5.17        4.70      1.68 o 
  -7  -7   5       12.72       12.55      1.77 o 
  -6  -7   5        2.39        3.14      1.06 o 
  -5  -7   5        1.07        2.05      0.96 o 
  -4  -7   5       44.18       42.48      2.20 o 
  -3  -7   5       27.10       22.78      1.38 o 
  -2  -7   5      130.32      145.24      9.29 o 
  -1  -7   5      252.54      277.60     19.59 o 
   0  -7   5        2.26        3.49      0.76 o 
   1  -7   5       28.54       29.35      2.43 o 
   2  -7   5       32.87       31.28      2.03 o 
   3  -7   5        3.38        3.30      1.01 o 
   4  -7   5        0.73       -0.02      0.72 o 
   5  -7   5       22.98       24.96      2.04 o 
   6  -7   5        0.11        1.35      0.94 o 
   7  -7   5        5.22        4.83      1.66 o 
   8  -7   5        4.00        5.93      1.98 o 
  -9  -6   5        2.31        3.20      1.46 o 
  -8  -6   5        4.75        5.77      1.49 o 
  -7  -6   5       10.12       12.00      1.63 o 
  -6  -6   5       66.83       58.37      3.58 o 
  -5  -6   5      123.06      108.09      3.83 o 
  -4  -6   5        3.96        2.28      0.84 o 
  -3  -6   5      341.96      349.17     21.80 o 
  -2  -6   5       34.69       29.00      1.62 o 
  -1  -6   5      201.48      194.18      8.19 o 
   0  -6   5      354.36      359.50     15.35 o 
   1  -6   5        3.15        3.99      0.58 o 
   2  -6   5       17.62       12.81      0.81 o 
   3  -6   5        2.54        1.93      0.68 o 
   4  -6   5       82.62       82.28      3.49 o 
   5  -6   5       26.38       23.02      1.57 o 
   6  -6   5       17.76       17.26      1.68 o 
   7  -6   5       29.37       28.60      2.57 o 
   8  -6   5       34.91       37.11      3.02 o 
   9  -6   5        1.84        0.80      1.80 o 
  -9  -5   5        0.93        2.72      1.77 o 
  -8  -5   5        8.40        6.78      1.48 o 
  -7  -5   5        3.89        4.04      1.14 o 
  -6  -5   5      193.37      196.32      4.59 o 
  -5  -5   5       26.18       25.88      2.34 o 
  -4  -5   5      135.86      142.84      8.14 o 
  -3  -5   5     1145.77     1153.11     52.88 o 
  -2  -5   5        2.86       11.53      0.76 o 
  -1  -5   5      591.56      698.43     27.05 o 
   0  -5   5      189.00      187.77      7.58 o 
   1  -5   5      666.96      752.69     23.39 o 
   2  -5   5       67.39       78.54      2.23 o 
   3  -5   5      132.80      130.03      3.51 o 
   4  -5   5       87.17       90.51      4.13 o 
   5  -5   5       10.76        9.48      1.14 o 
   6  -5   5        3.33        4.37      1.04 o 
   7  -5   5        2.30        2.81      1.47 o 
   8  -5   5        2.04        4.57      1.67 o 
   9  -5   5        1.76        2.68      1.76 o 
  -9  -4   5        3.08        6.08      2.47 o 
  -8  -4   5        8.20        9.94      1.63 o 
  -7  -4   5        0.15        1.11      0.94 o 
  -6  -4   5       12.06       14.48      1.28 o 
  -5  -4   5      902.49      915.30     42.99 o 
  -4  -4   5      568.41      554.62     48.27 o 
  -3  -4   5       45.35       56.73      1.62 o 
  -2  -4   5        3.20        5.74      0.50 o 
  -1  -4   5      388.80      430.10     15.44 o 
   0  -4   5       38.96       26.43      1.01 o 
   1  -4   5       63.59       56.09      2.02 o 
   2  -4   5      423.32      471.42      8.38 o 
   3  -4   5       56.75       55.84      2.14 o 
   4  -4   5       46.28       31.54      1.49 o 
   5  -4   5      633.36      635.11     20.12 o 
   6  -4   5        0.01        7.89      1.17 o 
   7  -4   5       29.40       22.79      2.23 o 
   8  -4   5        0.39        0.71      1.37 o 
   9  -4   5        0.06       -0.43      2.22 o 
  -9  -3   5       19.98       18.06      3.10 o 
  -8  -3   5        0.54        0.37      1.07 o 
  -7  -3   5      103.36      101.33      2.84 o 
  -6  -3   5      101.26      100.32      2.67 o 
  -5  -3   5       47.11       54.88      1.89 o 
  -4  -3   5      136.80      133.40      4.29 o 
  -3  -3   5       40.89       44.02      1.61 o 
  -2  -3   5     1219.81     1331.95     42.72 o 
  -1  -3   5      284.04      291.93     11.60 o 
   0  -3   5        0.14        4.45      0.54 o 
   1  -3   5     1652.50     1870.00     34.67 o 
   2  -3   5      198.15      233.69      3.49 o 
   3  -3   5       63.26       74.00      1.39 o 
   4  -3   5      385.88      402.74     11.38 o 
   5  -3   5       62.03       67.95      3.87 o 
   6  -3   5       28.71       23.31      2.13 o 
   7  -3   5       40.57       36.39      5.01 o 
   8  -3   5       25.32       23.69      2.32 o 
   9  -3   5        3.90        3.53      1.68 o 
  10  -3   5        0.40        0.63      1.69 o 
  -9  -2   5       24.78       25.29      2.44 o 
  -8  -2   5       18.10       16.77      1.99 o 
  -7  -2   5      432.85      434.82      8.53 o 
  -6  -2   5       26.82       24.09      1.51 o 
  -5  -2   5       89.27       96.70      2.42 o 
  -4  -2   5       96.61      103.95      2.19 o 
  -3  -2   5        5.40        5.33      0.61 o 
  -2  -2   5     1168.18     1338.03     13.59 o 
  -1  -2   5     2101.36     2268.57     78.46 o 
   0  -2   5      546.79      602.00     20.13 o 
   1  -2   5     1652.52     1709.97     37.01 o 
   2  -2   5       11.17       18.06      0.76 o 
   3  -2   5       71.75       55.70      1.66 o 
   4  -2   5      128.76      150.03      5.11 o 
   5  -2   5      116.13      101.34      6.34 o 
   6  -2   5      330.12      343.81     20.74 o 
   7  -2   5       11.40       12.94      1.70 o 
   8  -2   5        1.11        1.55      1.32 o 
   9  -2   5       20.02       19.17      2.28 o 
  10  -2   5        4.71        7.37      2.09 o 
  -9  -1   5        1.79        0.43      1.29 o 
  -8  -1   5        1.90        4.19      1.65 o 
  -7  -1   5        0.00       -0.18      0.92 o 
  -6  -1   5        2.48        5.19      0.94 o 
  -5  -1   5        3.70        2.54      0.67 o 
  -4  -1   5       65.74       63.06      1.75 o 
  -3  -1   5      283.81      305.51      3.33 o 
  -2  -1   5      327.33      233.78      4.53 o 
  -1  -1   5      494.26      516.76     11.92 o 
   0  -1   5       57.09       72.10      3.34 o 
   1  -1   5        5.13        8.39      0.48 o 
   2  -1   5      872.93      902.14     15.37 o 
   3  -1   5       34.00       23.45      0.78 o 
   4  -1   5       27.49       27.44      0.96 o 
   5  -1   5       12.31       10.70      0.71 o 
   6  -1   5       14.29       19.11      1.68 o 
   7  -1   5       54.15       59.12      2.80 o 
   8  -1   5        7.34        6.57      1.84 o 
   9  -1   5       27.24       24.53      2.50 o 
  10  -1   5        3.27        2.36      1.67 o 
  -9   0   5       14.07       12.86      2.05 o 
  -8   0   5        6.53        9.55      1.74 o 
  -7   0   5        0.64        0.90      1.05 o 
  -6   0   5      437.38      409.59      6.41 o 
  -5   0   5       35.59       32.16      1.46 o 
  -4   0   5       22.84       16.80      1.57 o 
  -3   0   5        7.29       13.81      0.97 o 
  -2   0   5     2435.32     2610.23     55.31 o 
  -1   0   5       20.72       21.65      0.87 o 
   0   0   5      556.68      657.61     13.28 o 
   1   0   5       69.98       83.93      3.90 o 
   2   0   5     1288.85     1252.74     17.03 o 
   3   0   5      349.45      367.72      5.86 o 
   4   0   5      492.01      462.82      8.97 o 
   5   0   5       91.31      113.82      2.52 o 
   6   0   5       26.10       24.44      1.30 o 
   7   0   5        0.16       -0.07      0.98 o 
   8   0   5        0.54        3.23      2.22 o 
   9   0   5        0.16       -0.89      1.23 o 
  10   0   5        3.72        2.60      1.61 o 
  -9   1   5        2.45        2.91      1.50 o 
  -8   1   5       30.32       28.07      2.44 o 
  -7   1   5       37.81       35.02      2.37 o 
  -6   1   5      304.52      285.45      5.47 o 
  -5   1   5      198.37      192.34      3.12 o 
  -4   1   5      481.12      481.45      4.51 o 
  -3   1   5      570.28      536.20     10.42 o 
  -2   1   5      354.93      357.02      6.76 o 
  -1   1   5      395.29      422.03      7.50 o 
   0   1   5       13.23       35.98      2.37 o 
   1   1   5     1520.44     1515.41     11.83 o 
   2   1   5      356.91      375.32      4.15 o 
   3   1   5        2.73        1.85      0.41 o 
   4   1   5      122.84      107.39      2.03 o 
   5   1   5       15.04        7.05      0.57 o 
   6   1   5      116.01       84.20      2.51 o 
   7   1   5        2.90        1.74      1.65 o 
   8   1   5       13.04       16.08      2.98 o 
   9   1   5       14.16       10.62      1.78 o 
  10   1   5        1.72        1.24      1.47 o 
  -9   2   5       15.58       18.06      2.39 o 
  -8   2   5       18.99       19.40      2.20 o 
  -7   2   5       21.33       15.01      1.88 o 
  -6   2   5      200.41      197.59      4.68 o 
  -5   2   5      172.85      165.58      4.01 o 
  -4   2   5        0.04        1.16      0.51 o 
  -3   2   5        1.67        5.26      0.65 o 
  -2   2   5      106.45      110.33      4.10 o 
  -1   2   5      778.42      907.78     20.66 o 
   0   2   5     1295.63     1372.99     16.01 o 
   1   2   5     1325.61     1519.26      6.96 o 
   2   2   5      345.04      381.48      6.56 o 
   3   2   5      945.67     1036.96     24.92 o 
   4   2   5       37.11       25.41      1.58 o 
   5   2   5       33.70       25.86      1.21 o 
   6   2   5       27.20       36.45      1.64 o 
   7   2   5      180.11      172.01      9.03 o 
   8   2   5        1.84        2.63      1.15 o 
   9   2   5        0.52        1.19      1.28 o 
  10   2   5        3.45        3.56      1.63 o 
  -9   3   5        0.14       -1.79      2.76 o 
  -8   3   5        0.00        0.77      1.19 o 
  -7   3   5        0.04        0.32      1.06 o 
  -6   3   5        7.53        7.43      1.39 o 
  -5   3   5       12.51       14.16      1.55 o 
  -4   3   5       65.60       61.33      1.82 o 
  -3   3   5      231.41      253.72      6.27 o 
  -2   3   5       55.10       63.22      1.63 o 
  -1   3   5      598.62      624.24     12.88 o 
   0   3   5      135.50      143.10      1.64 o 
   1   3   5      192.97      182.04      4.11 o 
   2   3   5     1369.65     1446.16     19.55 o 
   3   3   5      679.85      723.07     19.62 o 
   4   3   5      179.96      176.68      3.79 o 
   5   3   5      194.96      209.68      5.75 o 
   6   3   5        3.32        4.57      0.78 o 
   7   3   5       12.69       13.27      1.16 o 
   8   3   5        2.56        3.05      0.90 o 
   9   3   5       13.03       16.48      2.00 o 
  10   3   5        1.70        4.65      1.64 o 
  -8   4   5        0.53       -0.69      1.27 o 
  -7   4   5        0.67        1.84      1.32 o 
  -6   4   5        2.57        1.72      1.11 o 
  -5   4   5      183.14      189.50     10.71 o 
  -4   4   5       42.09       33.96      2.27 o 
  -3   4   5      118.04      113.45      3.26 o 
  -2   4   5      358.57      374.95      9.28 o 
  -1   4   5      578.97      563.22     11.68 o 
   0   4   5     1000.44     1029.26     13.78 o 
   1   4   5     3223.80     3530.48     70.76 o 
   2   4   5       28.43       49.72      1.54 o 
   3   4   5       62.82       67.80      2.10 o 
   4   4   5      821.58      824.35     23.09 o 
   5   4   5        3.47        5.53      0.73 o 
   6   4   5        0.00        0.51      0.52 o 
   7   4   5       69.27       70.62      3.82 o 
   8   4   5       19.36       21.89      1.56 o 
   9   4   5       12.90       10.76      1.76 o 
  10   4   5        0.73        1.08      2.15 o 
  -8   5   5        4.99        6.48      1.86 o 
  -7   5   5        0.00       -0.69      1.33 o 
  -6   5   5        4.88        6.35      1.54 o 
  -5   5   5        0.67        0.32      1.08 o 
  -4   5   5      213.11      196.71      7.52 o 
  -3   5   5      460.48      477.95     18.37 o 
  -2   5   5        0.08        3.73      0.52 o 
  -1   5   5       82.73       96.64      1.65 o 
   0   5   5      136.37      169.06      2.05 o 
   1   5   5       49.78       36.03      1.05 o 
   2   5   5      557.96      607.43     12.17 o 
   3   5   5      274.16      260.75      6.34 o 
   4   5   5      305.77      295.97      5.80 o 
   5   5   5       13.24        8.60      1.86 o 
   6   5   5        0.23        2.05      0.86 o 
   7   5   5       13.44       14.77      1.27 o 
   8   5   5       10.41       11.64      1.60 o 
   9   5   5        0.38       -0.30      0.99 o 
  10   5   5        1.94        4.94      2.47 o 
  -8   6   5       13.99       18.81      2.48 o 
  -7   6   5       12.63       13.96      2.17 o 
  -6   6   5        4.88        5.23      1.49 o 
  -5   6   5       25.94       23.95      2.06 o 
  -4   6   5       64.20       62.92      3.91 o 
  -3   6   5       16.64       21.67      1.87 o 
  -2   6   5       94.16       87.36      2.31 o 
  -1   6   5       57.96       56.26      1.39 o 
   0   6   5      569.66      568.35     10.83 o 
   1   6   5        2.25        4.53      0.53 o 
   2   6   5       11.39       11.91      0.73 o 
   3   6   5       20.86       16.72      0.85 o 
   4   6   5       58.59       48.59      1.46 o 
   5   6   5     1031.04     1001.29     60.99 o 
   6   6   5       44.04       43.96      5.32 o 
   7   6   5      122.73      107.19      3.55 o 
   8   6   5        8.30        8.55      1.52 o 
   9   6   5        2.90        3.53      1.25 o 
  10   6   5        2.98        4.44      2.41 o 
  -7   7   5        1.88        2.32      1.65 o 
  -6   7   5        5.37        6.22      1.63 o 
  -5   7   5        0.19        0.40      1.10 o 
  -4   7   5       22.99       20.51      1.52 o 
  -3   7   5        4.93        3.69      0.92 o 
  -2   7   5        0.09        1.87      0.70 o 
  -1   7   5       28.91       25.15      1.09 o 
   0   7   5       65.89       71.04      3.56 o 
   1   7   5      123.73      108.85      3.28 o 
   2   7   5        0.02        3.43      0.53 o 
   3   7   5      428.78      417.01      9.68 o 
   4   7   5        3.98        7.71      0.95 o 
   5   7   5      803.00      745.50     44.26 o 
   6   7   5       97.81       92.70      8.97 o 
   7   7   5      181.28      165.52     16.92 o 
   8   7   5        0.45        1.60      1.10 o 
   9   7   5        6.67        4.00      1.37 o 
  10   7   5        0.32        0.09      1.13 o 
  -7   8   5       16.71       23.79      2.73 o 
  -6   8   5        0.02        0.53      1.34 o 
  -5   8   5        1.17        0.96      1.22 o 
  -4   8   5        0.00       -0.73      0.86 o 
  -3   8   5        3.48        3.23      0.96 o 
  -2   8   5      111.44      109.56      5.99 o 
  -1   8   5       69.68       64.53      2.65 o 
   0   8   5       30.78       28.66      1.34 o 
   1   8   5      150.34      128.47      5.55 o 
   2   8   5      180.14      153.68      9.79 o 
   3   8   5       21.49       21.70      1.40 o 
   4   8   5      467.15      458.97     21.13 o 
   5   8   5      216.70      205.08     11.72 o 
   6   8   5        0.42        0.02      0.79 o 
   7   8   5        8.67        9.10      1.77 o 
   8   8   5        0.16        0.08      1.00 o 
   9   8   5        0.13        0.21      1.07 o 
  10   8   5        0.00        1.09      1.30 o 
  -6   9   5        0.01        1.23      1.52 o 
  -5   9   5        1.43        0.34      1.20 o 
  -4   9   5       14.83       15.89      1.89 o 
  -3   9   5       20.11       19.10      1.58 o 
  -2   9   5       21.94       17.92      1.66 o 
  -1   9   5       11.15       13.74      3.14 o 
   0   9   5       12.73        9.77      1.22 o 
   1   9   5       16.90       12.28      1.57 o 
   2   9   5       61.59       53.37      1.96 o 
   3   9   5       49.52       52.76      1.95 o 
   4   9   5        0.15        1.32      0.72 o 
   5   9   5       24.48       23.09      1.96 o 
   6   9   5       65.22       62.22      4.34 o 
   7   9   5       42.70       40.09      4.63 o 
   8   9   5        3.87        1.61      1.27 o 
   9   9   5       10.90       12.74      2.95 o 
  -5  10   5        0.16       -0.87      1.28 o 
  -4  10   5       17.89       24.29      4.75 o 
  -3  10   5        6.50        4.53      1.50 o 
  -2  10   5       47.50       53.48     11.31 o 
  -1  10   5       14.57       16.61      1.87 o 
   0  10   5       11.59       11.29      1.64 o 
   1  10   5        0.39        0.46      0.76 o 
   2  10   5       56.49       51.47      2.42 o 
   3  10   5        2.12        1.84      0.80 o 
   4  10   5       11.20       11.26      1.55 o 
   5  10   5        1.58        2.97      1.09 o 
   6  10   5       23.34       22.47      2.15 o 
   7  10   5        6.46        9.77      2.41 o 
   8  10   5        5.70        6.41      3.99 o 
   9  10   5        0.95        2.08      1.62 o 
  -5  11   5        0.22        1.33      1.96 o 
  -4  11   5        0.01       -1.17      1.38 o 
  -3  11   5        2.66        3.27      1.46 o 
  -2  11   5       11.17       10.02      1.82 o 
  -1  11   5       13.54       13.10      2.38 o 
   0  11   5       36.88       43.04      4.06 o 
   1  11   5       19.63       19.71      1.53 o 
   2  11   5        0.80        0.40      0.73 o 
   3  11   5        4.01        3.57      0.95 o 
   4  11   5        2.39        1.59      0.95 o 
   5  11   5        1.03        3.18      1.22 o 
   6  11   5       16.81       15.64      2.02 o 
   7  11   5       59.86       64.16     13.12 o 
   8  11   5       11.29       14.26      2.14 o 
  -4  12   5        0.07       -1.29      1.49 o 
  -3  12   5        1.59        1.28      1.53 o 
  -2  12   5        6.54        9.03      1.87 o 
  -1  12   5        3.37        4.94      1.58 o 
   0  12   5        7.40        7.15      1.65 o 
   1  12   5        0.09       -0.62      1.15 o 
   2  12   5        0.35       -0.24      0.82 o 
   3  12   5        7.86        7.68      1.25 o 
   4  12   5        4.86        7.37      2.22 o 
   5  12   5        9.65        9.36      1.82 o 
   6  12   5        2.00        2.26      1.35 o 
   7  12   5        0.27        1.68      1.32 o 
  -2  13   5        4.20        2.92      1.57 o 
  -1  13   5        2.54        2.17      1.50 o 
   0  13   5       10.88       11.72      2.19 o 
   1  13   5        3.33        4.72      1.63 o 
   2  13   5        5.94        7.25      1.79 o 
   3  13   5        1.92        1.55      1.01 o 
   4  13   5        0.13       -1.01      1.01 o 
   5  13   5        0.55        0.48      1.18 o 
   6  13   5        2.25        2.53      1.50 o 
  -1  14   5        0.63        0.89      1.58 o 
   0  14   5        2.56        1.66      1.55 o 
   1  14   5        1.44        4.18      1.83 o 
   2  14   5        5.93        9.69      2.02 o 
   3  14   5        0.41        0.51      2.60 o 
   4  14   5        1.42        2.96      1.58 o 
   5  14   5        2.93        4.48      1.67 o 
  -4 -13   6       17.59       22.56      3.49 o 
  -3 -13   6       21.31       17.78      2.29 o 
  -2 -13   6       20.85       20.53      3.49 o 
  -1 -13   6       16.16       15.77      3.33 o 
   0 -13   6        0.04        0.62      1.57 o 
   1 -13   6        0.03        1.44      1.63 o 
   2 -13   6        0.66        0.03      1.55 o 
  -5 -12   6       14.31       14.45      2.17 o 
  -4 -12   6        0.28       -0.11      1.17 o 
  -3 -12   6       33.75       37.78      2.75 o 
  -2 -12   6       26.47       24.79      2.28 o 
  -1 -12   6        0.23       -0.34      2.00 o 
   0 -12   6        2.56        3.81      1.69 o 
   1 -12   6        0.22        0.45      1.58 o 
   2 -12   6        3.27        5.99      1.82 o 
   3 -12   6        0.09        0.22      1.50 o 
   4 -12   6        0.30       -0.70      1.52 o 
  -6 -11   6        0.01       -1.04      1.14 o 
  -5 -11   6        9.58       15.49      2.13 o 
  -4 -11   6        0.15       -0.14      1.05 o 
  -3 -11   6        0.82        3.16      1.30 o 
  -2 -11   6        5.65        8.61      1.31 o 
  -1 -11   6        4.87        6.22      1.25 o 
   0 -11   6       26.06       30.47      4.85 o 
   1 -11   6        1.49        0.88      1.32 o 
   2 -11   6        0.12       -0.79      1.20 o 
   3 -11   6        2.27        3.03      1.51 o 
   4 -11   6        2.07        3.90      1.75 o 
   5 -11   6        4.69        6.53      1.96 o 
  -7 -10   6        0.53       -0.38      1.28 o 
  -6 -10   6       18.11       16.55      2.15 o 
  -5 -10   6        5.01        6.02      1.52 o 
  -4 -10   6       72.79       63.10      3.14 o 
  -3 -10   6        2.13        3.80      1.25 o 
  -2 -10   6        3.09        5.18      1.21 o 
  -1 -10   6        0.10        0.08      0.83 o 
   0 -10   6        0.07       -0.08      0.80 o 
   1 -10   6        0.84        1.16      1.23 o 
   2 -10   6       20.18       18.85      3.04 o 
   3 -10   6        5.27        4.23      1.46 o 
   4 -10   6        6.64        6.88      1.73 o 
   5 -10   6        5.42        4.63      1.80 o 
   6 -10   6        1.57        3.22      1.70 o 
  -7  -9   6        0.00       -0.66      1.07 o 
  -6  -9   6       46.09       47.59      2.91 o 
  -5  -9   6        0.94        2.95      1.20 o 
  -4  -9   6       83.45       89.66      3.52 o 
  -3  -9   6      147.07      129.81      3.96 o 
  -2  -9   6      143.57      143.17     10.88 o 
  -1  -9   6       82.84       84.74      6.32 o 
   0  -9   6       12.92       13.05      1.73 o 
   1  -9   6       46.81       48.57      2.71 o 
   2  -9   6       27.94       29.52      4.82 o 
   3  -9   6        3.07        3.16      1.40 o 
   4  -9   6        3.93        1.62      1.31 o 
   5  -9   6        3.96        4.29      1.57 o 
   6  -9   6        9.60       11.89      1.63 o 
   7  -9   6        3.75        6.32      1.99 o 
  -8  -8   6       14.17       12.98      2.10 o 
  -7  -8   6        3.12        3.46      1.32 o 
  -6  -8   6        0.56        1.92      1.07 o 
  -5  -8   6       42.79       47.07      2.64 o 
  -4  -8   6       22.62       21.52      1.93 o 
  -3  -8   6        7.50        5.06      1.21 o 
  -2  -8   6      129.39      140.93      8.14 o 
  -1  -8   6      934.89      916.15     55.53 o 
   0  -8   6      449.03      442.31     36.94 o 
   1  -8   6      148.51      139.81      9.61 o 
   2  -8   6       10.47       13.06      1.63 o 
   3  -8   6      201.06      173.41      9.58 o 
   4  -8   6       46.18       45.13      3.83 o 
   5  -8   6       16.27       16.78      1.57 o 
   6  -8   6        1.21        1.93      1.05 o 
   7  -8   6        0.58        1.53      2.41 o 
  -8  -7   6        8.01        7.05      1.77 o 
  -7  -7   6       40.82       43.64      2.76 o 
  -6  -7   6        0.39        0.56      0.92 o 
  -5  -7   6       13.76       16.29      1.72 o 
  -4  -7   6      300.31      287.16      6.34 o 
  -3  -7   6        6.66        6.34      1.16 o 
  -2  -7   6       21.69       21.40      1.38 o 
  -1  -7   6        0.39        1.39      0.67 o 
   0  -7   6        8.58       10.05      1.00 o 
   1  -7   6      186.76      193.85      3.54 o 
   2  -7   6        2.62        3.83      0.88 o 
   3  -7   6        0.12        0.10      0.70 o 
   4  -7   6       26.97       25.42      1.64 o 
   5  -7   6       13.04       12.41      1.37 o 
   6  -7   6        6.73        8.56      1.33 o 
   7  -7   6       14.94       20.93      2.76 o 
   8  -7   6       12.35       12.73      2.33 o 
  -9  -6   6       12.57       10.70      1.93 o 
  -8  -6   6        0.05       -0.14      0.97 o 
  -7  -6   6       15.29       17.39      2.19 o 
  -6  -6   6        2.14        3.15      1.09 o 
  -5  -6   6       49.13       47.17      2.42 o 
  -4  -6   6       90.41       76.30      3.87 o 
  -3  -6   6      463.09      418.79     11.91 o 
  -2  -6   6      306.66      335.10     28.38 o 
  -1  -6   6      262.10      288.53     12.68 o 
   0  -6   6      214.49      217.76     11.17 o 
   1  -6   6      333.17      359.12     12.87 o 
   2  -6   6       60.82       55.32      1.83 o 
   3  -6   6       19.52       15.66      1.17 o 
   4  -6   6       39.22       41.80      1.85 o 
   5  -6   6       15.23       17.91      1.46 o 
   6  -6   6       27.13       23.10      1.68 o 
   7  -6   6        0.10       -0.78      1.25 o 
   8  -6   6       21.44       24.22      2.63 o 
  -9  -5   6        8.94       10.01      2.66 o 
  -8  -5   6        2.21        4.63      1.36 o 
  -7  -5   6       58.32       54.16      5.89 o 
  -6  -5   6       66.91       68.21      4.50 o 
  -5  -5   6        0.00        0.43      0.75 o 
  -4  -5   6       11.42       11.25      1.43 o 
  -3  -5   6       15.80       11.22      0.96 o 
  -2  -5   6       11.85        8.76      0.66 o 
  -1  -5   6      128.04      140.61      7.38 o 
   0  -5   6       94.23       86.73      4.24 o 
   1  -5   6      253.26      258.51      7.24 o 
   2  -5   6      257.75      269.51      7.68 o 
   3  -5   6       17.90       18.19      1.16 o 
   4  -5   6       42.14       41.19      2.03 o 
   5  -5   6        6.54        7.17      1.05 o 
   6  -5   6        0.17       -0.81      1.06 o 
   7  -5   6       16.00       11.24      1.90 o 
   8  -5   6       17.40       17.96      2.30 o 
   9  -5   6        1.34       -1.30      1.53 o 
  -9  -4   6       17.08       20.15      3.36 o 
  -8  -4   6        1.73        1.82      1.13 o 
  -7  -4   6       57.30       50.78      2.65 o 
  -6  -4   6       77.77       84.07      3.71 o 
  -5  -4   6      713.96      721.03     27.06 o 
  -4  -4   6      670.95      661.41     35.61 o 
  -3  -4   6        7.34        5.42      0.72 o 
  -2  -4   6        1.59        3.81      0.57 o 
  -1  -4   6       28.91       30.16      1.20 o 
   0  -4   6       22.54       31.80      2.11 o 
   1  -4   6      234.95      266.26      5.54 o 
   2  -4   6       15.83       18.61      1.34 o 
   3  -4   6      386.02      420.75      7.17 o 
   4  -4   6      141.96      130.80      3.76 o 
   5  -4   6        6.94        6.78      1.01 o 
   6  -4   6       12.51       10.32      1.70 o 
   7  -4   6        0.49       -0.38      1.14 o 
   8  -4   6        1.30        2.20      1.49 o 
   9  -4   6        2.03        1.22      1.61 o 
  -9  -3   6        0.46        2.53      2.03 o 
  -8  -3   6        0.58        0.03      1.10 o 
  -7  -3   6        6.60        8.82      1.19 o 
  -6  -3   6      257.07      241.24      8.75 o 
  -5  -3   6       35.48       28.47      1.58 o 
  -4  -3   6       17.49       18.85      1.19 o 
  -3  -3   6        0.30        1.22      0.47 o 
  -2  -3   6        1.07        7.09      0.80 o 
  -1  -3   6      858.43      830.37     32.70 o 
   0  -3   6      496.87      581.16     18.49 o 
   1  -3   6      621.48      661.96     14.36 o 
   2  -3   6       13.37        8.86      0.75 o 
   3  -3   6      319.48      307.58      4.60 o 
   4  -3   6        2.24        3.42      0.54 o 
   5  -3   6       36.58       43.20      1.66 o 
   6  -3   6       32.58       24.81      2.21 o 
   7  -3   6        7.98        8.71      1.69 o 
   8  -3   6        2.17        4.14      1.56 o 
   9  -3   6        5.79        9.22      2.00 o 
  10  -3   6        4.36        4.21      1.94 o 
  -9  -2   6        1.27        2.37      1.48 o 
  -8  -2   6        3.53        2.72      1.28 o 
  -7  -2   6       39.03       45.80      2.07 o 
  -6  -2   6      240.02      241.62      7.08 o 
  -5  -2   6      196.21      190.69      4.89 o 
  -4  -2   6      284.77      310.69      9.27 o 
  -3  -2   6      121.87      109.55      2.18 o 
  -2  -2   6     1133.71     1207.83     15.02 o 
  -1  -2   6       63.25       57.13      2.52 o 
   0  -2   6      721.15      826.20     25.54 o 
   1  -2   6        6.93       18.00      9.59 o 
   2  -2   6     4323.10     4943.90     96.63 o 
   3  -2   6      617.82      722.64     14.66 o 
   4  -2   6        6.21        5.78      0.56 o 
   5  -2   6       33.40       30.23      1.49 o 
   6  -2   6       27.52       23.16      3.01 o 
   7  -2   6        0.02        1.08      1.71 o 
   8  -2   6        1.20        1.68      1.34 o 
   9  -2   6        4.82        6.90      2.12 o 
  10  -2   6        1.53        2.37      1.83 o 
  -9  -1   6        0.29       -1.23      1.23 o 
  -8  -1   6        3.26        3.35      1.41 o 
  -7  -1   6        0.03       -0.12      0.96 o 
  -6  -1   6       18.53       19.05      1.40 o 
  -5  -1   6       16.21       16.79      1.21 o 
  -4  -1   6        1.91        3.07      0.64 o 
  -3  -1   6        9.29        9.44      0.78 o 
  -2  -1   6      231.21      188.32      4.93 o 
  -1  -1   6      747.35      809.90     20.81 o 
   0  -1   6     3287.91     3412.49    120.33 o 
   1  -1   6       59.70       60.02      3.03 o 
   2  -1   6      115.19      126.06      3.32 o 
   3  -1   6       62.35       56.99      1.14 o 
   4  -1   6        7.43       13.81      1.04 o 
   5  -1   6        1.01        2.81      0.62 o 
   6  -1   6       16.36       15.36      1.66 o 
   7  -1   6        1.40        0.13      1.12 o 
   8  -1   6       38.24       39.95      5.20 o 
   9  -1   6        0.41        0.38      1.41 o 
  10  -1   6        0.90        1.09      1.61 o 
  -9   0   6        0.01        0.45      1.31 o 
  -8   0   6       18.28       17.58      2.10 o 
  -7   0   6       35.55       36.86      2.46 o 
  -6   0   6        5.06        6.17      1.34 o 
  -5   0   6       19.16       20.04      1.28 o 
  -4   0   6      177.51      143.56      2.64 o 
  -3   0   6       46.77       35.54      1.29 o 
  -2   0   6     1646.43     1760.10     22.51 o 
  -1   0   6      470.59      504.86     11.84 o 
   0   0   6      311.92      388.00     12.98 o 
   1   0   6     1246.04     1223.38     41.70 o 
   2   0   6      449.31      441.98      7.68 o 
   3   0   6        5.96        4.20      0.65 o 
   4   0   6      198.29      186.45      4.11 o 
   5   0   6       99.61       92.90      2.10 o 
   6   0   6        5.85        4.06      0.78 o 
   7   0   6        0.37        0.08      1.05 o 
   8   0   6        3.37        3.42      1.39 o 
   9   0   6        1.48        2.78      1.40 o 
  10   0   6        0.52        0.08      1.55 o 
  -9   1   6        0.32        0.10      1.32 o 
  -8   1   6        2.21        4.09      1.55 o 
  -7   1   6       35.22       29.90      2.34 o 
  -6   1   6        2.58        0.79      1.49 o 
  -5   1   6       84.79       82.98      2.25 o 
  -4   1   6        2.40        2.76      0.60 o 
  -3   1   6       86.56       86.27      2.38 o 
  -2   1   6       53.21       63.46      1.56 o 
  -1   1   6      235.55      201.46      4.70 o 
   0   1   6      121.55      104.68      1.73 o 
   1   1   6      384.06      407.13      4.46 o 
   2   1   6        3.51        9.21      0.68 o 
   3   1   6       61.67       61.88      1.59 o 
   4   1   6       50.50       65.31      2.20 o 
   5   1   6       13.66       15.22      1.01 o 
   6   1   6        0.16       -0.18      0.76 o 
   7   1   6        1.16       -0.31      2.38 o 
   8   1   6       14.84       12.84      1.79 o 
   9   1   6        0.24        1.07      1.32 o 
  10   1   6        0.04        0.77      1.49 o 
  -9   2   6        0.00        1.89      1.46 o 
  -8   2   6        0.42        0.37      1.23 o 
  -7   2   6        1.06       -0.69      1.05 o 
  -6   2   6        5.97        8.56      1.50 o 
  -5   2   6       85.64       70.92      2.84 o 
  -4   2   6      168.04      187.82      6.51 o 
  -3   2   6      134.83      146.28      6.03 o 
  -2   2   6      135.45      127.21      2.68 o 
  -1   2   6        9.03       10.88      0.60 o 
   0   2   6      532.48      645.41      8.36 o 
   1   2   6      428.33      410.20      8.23 o 
   2   2   6     3053.32     3208.14     26.21 o 
   3   2   6      990.77      952.98     22.10 o 
   4   2   6        5.71        4.00      0.60 o 
   5   2   6       42.58       35.22      2.05 o 
   6   2   6        4.52        4.54      0.78 o 
   7   2   6        9.33       14.74      1.24 o 
   8   2   6        4.34        4.42      1.34 o 
   9   2   6        1.46        0.90      1.24 o 
  10   2   6        3.44        4.95      1.70 o 
  -8   3   6        0.16        0.72      1.23 o 
  -7   3   6       41.45       43.02      2.77 o 
  -6   3   6        0.09        0.11      0.91 o 
  -5   3   6       50.05       42.28      2.39 o 
  -4   3   6       61.33       52.97      2.39 o 
  -3   3   6      103.16      121.48      3.06 o 
  -2   3   6      141.10      136.13      2.66 o 
  -1   3   6      121.75      127.46      3.98 o 
   0   3   6      243.11      234.80      3.01 o 
   1   3   6     1153.90     1204.92     13.54 o 
   2   3   6      781.89      870.11     13.48 o 
   3   3   6       26.48       23.11      1.08 o 
   4   3   6       92.27      117.97      3.73 o 
   5   3   6       44.02       46.65      1.64 o 
   6   3   6      146.83      149.10      8.62 o 
   7   3   6        1.02        4.48      0.90 o 
   8   3   6        5.51        2.65      0.90 o 
   9   3   6       42.75       42.56      2.84 o 
  10   3   6        1.34        1.13      1.49 o 
  -8   4   6        0.89       -0.75      1.30 o 
  -7   4   6       16.22       18.29      2.17 o 
  -6   4   6        7.57        9.42      1.61 o 
  -5   4   6      148.09      147.83      5.29 o 
  -4   4   6      109.62      114.05      3.43 o 
  -3   4   6      228.46      230.54     12.52 o 
  -2   4   6        0.72        3.15      0.48 o 
  -1   4   6      185.89      186.55      2.18 o 
   0   4   6      770.91      836.86      6.98 o 
   1   4   6      572.66      545.51      5.52 o 
   2   4   6       28.95       46.76      1.14 o 
   3   4   6      301.92      326.13      8.50 o 
   4   4   6      270.84      292.66      6.52 o 
   5   4   6       28.44       36.67      1.49 o 
   6   4   6        8.13        9.75      1.03 o 
   7   4   6       76.43       81.68      2.47 o 
   8   4   6        8.09       13.08      1.76 o 
   9   4   6        2.12        1.49      1.32 o 
  10   4   6        2.31        0.00      2.15 o 
  -8   5   6        1.86        2.56      1.61 o 
  -7   5   6       19.07       25.26      2.46 o 
  -6   5   6       23.01       22.91      2.22 o 
  -5   5   6        0.07        0.04      0.93 o 
  -4   5   6        0.01        1.14      0.98 o 
  -3   5   6        8.27        6.50      0.92 o 
  -2   5   6      268.01      262.24      7.92 o 
  -1   5   6      281.21      327.16      3.70 o 
   0   5   6       20.41       28.91      1.03 o 
   1   5   6      617.97      650.20     11.73 o 
   2   5   6       87.66      101.70      3.03 o 
   3   5   6       18.71       20.83      0.88 o 
   4   5   6       47.36       41.18      1.48 o 
   5   5   6      385.54      392.20     14.54 o 
   6   5   6       37.03       39.15      1.71 o 
   7   5   6      245.21      232.79      7.50 o 
   8   5   6       13.32       10.70      1.60 o 
   9   5   6       12.62       11.06      1.73 o 
  10   5   6        5.40        3.99      2.47 o 
  -7   6   6        5.88        7.60      1.92 o 
  -6   6   6        4.67        7.83      1.77 o 
  -5   6   6       27.84       31.68      2.37 o 
  -4   6   6      140.88      133.35      3.92 o 
  -3   6   6       24.57       28.46      1.60 o 
  -2   6   6      153.75      168.50      5.28 o 
  -1   6   6       25.09       27.74      1.32 o 
   0   6   6       99.51       91.91      1.73 o 
   1   6   6       80.16       68.63      1.51 o 
   2   6   6      243.65      270.00      5.95 o 
   3   6   6       19.96       21.34      0.97 o 
   4   6   6       85.34       65.82      5.75 o 
   5   6   6       83.79       94.46      5.29 o 
   6   6   6       38.41       38.66      5.04 o 
   7   6   6        0.72        2.61      1.11 o 
   8   6   6        9.69       14.58      1.80 o 
   9   6   6        3.69        2.63      1.26 o 
  10   6   6        4.72        4.50      2.53 o 
  -7   7   6        0.85        1.53      1.58 o 
  -6   7   6       27.79       31.64      2.95 o 
  -5   7   6        1.00        0.74      1.13 o 
  -4   7   6        9.05       11.05      1.81 o 
  -3   7   6       25.01       19.64      1.44 o 
  -2   7   6       58.79       57.79      3.57 o 
  -1   7   6       69.89       58.47      2.66 o 
   0   7   6        3.93        4.29      0.61 o 
   1   7   6      164.40      155.29      3.82 o 
   2   7   6      288.62      266.59      7.80 o 
   3   7   6      287.10      270.10     16.26 o 
   4   7   6      169.49      156.81     16.57 o 
   5   7   6      169.61      150.66     12.17 o 
   6   7   6       44.05       37.01      3.39 o 
   7   7   6        0.29        1.09      1.71 o 
   8   7   6        6.72        5.98      1.77 o 
   9   7   6        1.06        0.12      1.08 o 
  10   7   6        0.30        1.03      1.87 o 
  -6   8   6        0.15        0.73      1.41 o 
  -5   8   6        0.17       -0.27      1.21 o 
  -4   8   6        0.00       -0.82      0.97 o 
  -3   8   6        0.77        0.77      0.81 o 
  -2   8   6       19.64       16.33      1.34 o 
  -1   8   6       10.73        7.19      0.99 o 
   0   8   6        2.08        3.15      0.63 o 
   1   8   6      157.17      159.90      4.95 o 
   2   8   6        0.39        2.25      0.71 o 
   3   8   6       31.34       23.37      1.40 o 
   4   8   6       28.40       25.72      3.52 o 
   5   8   6        8.76        7.77      1.39 o 
   6   8   6       14.57       18.92      2.41 o 
   7   8   6        4.09        5.23      1.34 o 
   8   8   6        0.03       -0.27      0.98 o 
   9   8   6        1.74        3.03      1.36 o 
  10   8   6        2.78        4.89      1.72 o 
  -6   9   6        0.15        1.27      1.51 o 
  -5   9   6        0.00       -0.25      1.24 o 
  -4   9   6       12.48       10.68      1.81 o 
  -3   9   6        0.72        0.14      0.93 o 
  -2   9   6       25.04       27.62      1.71 o 
  -1   9   6        0.22        2.33      1.20 o 
   0   9   6       49.06       50.44      1.91 o 
   1   9   6       32.01       26.94      1.52 o 
   2   9   6      111.60      105.20      6.24 o 
   3   9   6       17.67       18.27      1.36 o 
   4   9   6       54.97       47.84      5.96 o 
   5   9   6        9.61        7.91      1.45 o 
   6   9   6        6.46        6.51      1.38 o 
   7   9   6       26.63       25.51      5.45 o 
   8   9   6        6.50        5.07      1.57 o 
   9   9   6        0.01        0.76      1.25 o 
  -5  10   6        4.96        5.10      1.79 o 
  -4  10   6        4.01        2.98      1.84 o 
  -3  10   6        0.87       -0.57      1.17 o 
  -2  10   6       25.73       25.60      2.28 o 
  -1  10   6       35.19       33.86      2.42 o 
   0  10   6       39.66       41.19      4.69 o 
   1  10   6       34.47       34.58      1.78 o 
   2  10   6       55.72       53.41      4.46 o 
   3  10   6        7.27        9.75      1.15 o 
   4  10   6        3.52        3.03      1.05 o 
   5  10   6        0.00        0.21      0.75 o 
   6  10   6       31.95       37.45      3.14 o 
   7  10   6        7.37        8.23      1.74 o 
   8  10   6       19.37       18.72      2.95 o 
   9  10   6        0.07       -0.44      1.20 o 
  -4  11   6       11.06       12.17      2.85 o 
  -3  11   6       10.79       11.54      3.45 o 
  -2  11   6        0.12       -0.81      1.93 o 
  -1  11   6        6.95        8.57      1.67 o 
   0  11   6       21.50       24.86      2.28 o 
   1  11   6        7.50        6.16      1.15 o 
   2  11   6       17.20       17.53      1.47 o 
   3  11   6       42.90       37.43      4.69 o 
   4  11   6       62.41       52.30     13.62 o 
   5  11   6        0.55        2.25      1.23 o 
   6  11   6        8.73        8.78      2.06 o 
   7  11   6        0.86        2.90      1.45 o 
   8  11   6        6.74        8.03      1.89 o 
  -3  12   6        0.52        0.80      2.19 o 
  -2  12   6        2.99        2.47      1.42 o 
  -1  12   6        1.76        3.33      1.87 o 
   0  12   6        0.00        0.07      1.23 o 
   1  12   6        5.24        4.78      1.52 o 
   2  12   6       15.51       15.96      1.87 o 
   3  12   6        0.48        1.15      1.15 o 
   4  12   6        2.55        2.83      1.33 o 
   5  12   6        3.48        4.01      1.52 o 
   6  12   6        0.37       -0.12      1.12 o 
   7  12   6        1.24        4.04      1.64 o 
  -2  13   6        2.38        1.63      1.62 o 
  -1  13   6        0.19       -1.06      1.19 o 
   0  13   6        1.42        1.99      1.41 o 
   1  13   6        0.39        1.73      1.41 o 
   2  13   6        0.52        1.64      1.42 o 
   3  13   6        0.10       -0.93      0.93 o 
   4  13   6        0.57        0.86      1.17 o 
   5  13   6        1.93        1.53      1.30 o 
   6  13   6       11.74       14.49      2.95 o 
   0  14   6        0.56        1.65      1.55 o 
   1  14   6        0.08        1.11      1.46 o 
   2  14   6        0.00       -1.77      2.66 o 
   3  14   6        2.38        3.04      2.98 o 
   4  14   6        0.40        0.48      1.38 o 
   5  14   6        0.23        2.85      1.96 o 
  -3 -13   7        0.41        0.82      1.77 o 
  -2 -13   7       10.38       17.81      3.36 o 
  -1 -13   7        2.25        0.95      2.09 o 
   0 -13   7        0.38       -0.20      1.63 o 
   1 -13   7        1.02        2.91      1.82 o 
  -5 -12   7        4.77        5.32      2.41 o 
  -4 -12   7        0.97       -0.15      1.23 o 
  -3 -12   7       15.68       14.45      2.12 o 
  -2 -12   7        2.65        0.20      1.20 o 
  -1 -12   7        0.43        1.33      2.03 o 
   0 -12   7        3.37        3.83      1.72 o 
   1 -12   7        5.15        8.34      1.94 o 
   2 -12   7        5.57        4.71      1.85 o 
   3 -12   7        6.94        7.36      1.96 o 
  -6 -11   7        4.65        7.08      1.87 o 
  -5 -11   7        8.60       11.73      1.99 o 
  -4 -11   7        0.68        0.73      1.17 o 
  -3 -11   7        6.93        8.36      1.81 o 
  -2 -11   7        9.35       12.48      1.81 o 
  -1 -11   7       10.35       12.89      1.51 o 
   0 -11   7       20.03       24.04      4.69 o 
   1 -11   7        0.34        0.50      1.32 o 
   2 -11   7        0.11        1.27      1.39 o 
   3 -11   7        1.38       -0.04      1.40 o 
   4 -11   7        0.99        0.77      1.57 o 
   5 -11   7        2.78        4.44      2.28 o 
  -6 -10   7        0.13       -0.12      1.12 o 
  -5 -10   7       57.60       62.23      3.34 o 
  -4 -10   7        0.27       -0.28      0.97 o 
  -3 -10   7        1.85        3.62      1.28 o 
  -2 -10   7        0.08        1.73      1.05 o 
  -1 -10   7        0.36        1.65      0.89 o 
   0 -10   7        0.00        0.78      0.85 o 
   1 -10   7        2.42        0.65      1.30 o 
   2 -10   7        2.36        2.32      1.38 o 
   3 -10   7        0.01       -0.11      1.24 o 
   4 -10   7        0.03        0.33      1.35 o 
   5 -10   7        1.50        1.15      1.44 o 
  -7  -9   7        3.39        4.90      1.61 o 
  -6  -9   7       25.68       27.63      2.53 o 
  -5  -9   7        0.02        0.09      0.91 o 
  -4  -9   7       89.76       91.60      3.61 o 
  -3  -9   7        7.07        5.43      1.32 o 
  -2  -9   7        0.25        0.34      0.90 o 
  -1  -9   7      344.44      380.64     30.87 o 
   0  -9   7      129.36      126.08      9.63 o 
   1  -9   7        0.80        1.26      1.20 o 
   2  -9   7       10.84        9.30      1.64 o 
   3  -9   7       15.79       12.12      1.84 o 
   4  -9   7       26.25       28.88      2.48 o 
   5  -9   7        3.79        3.20      1.53 o 
   6  -9   7        1.45       -0.38      2.60 o 
  -8  -8   7       35.44       40.38      3.02 o 
  -7  -8   7        4.99        6.51      1.70 o 
  -6  -8   7       73.95       74.05      3.45 o 
  -5  -8   7      158.59      129.75      4.23 o 
  -4  -8   7      206.54      190.12      4.86 o 
  -3  -8   7       49.11       48.64      2.58 o 
  -2  -8   7       81.11       81.88      3.11 o 
  -1  -8   7       95.52      106.02      3.79 o 
   0  -8   7      718.39      735.24     56.83 o 
   1  -8   7        4.73        5.60      1.14 o 
   2  -8   7        1.35        0.76      1.06 o 
   3  -8   7       19.45       22.52      2.08 o 
   4  -8   7        5.81        4.22      1.09 o 
   5  -8   7        3.02        3.44      1.16 o 
   6  -8   7        1.83        3.95      1.87 o 
   7  -8   7        1.80        4.19      1.80 o 
  -8  -7   7        6.38        8.49      1.88 o 
  -7  -7   7       18.51       18.92      2.15 o 
  -6  -7   7       18.02       20.17      2.06 o 
  -5  -7   7        0.18        0.62      0.91 o 
  -4  -7   7      126.74      116.02      3.70 o 
  -3  -7   7        5.26        6.23      1.23 o 
  -2  -7   7        2.08        3.26      1.02 o 
  -1  -7   7      128.60      132.61      8.24 o 
   0  -7   7        5.91        8.29      1.05 o 
   1  -7   7      152.99      141.42      5.47 o 
   2  -7   7       69.73       70.04      3.43 o 
   3  -7   7        7.83        7.31      1.07 o 
   4  -7   7       20.05       19.76      2.16 o 
   5  -7   7       51.00       46.95      2.17 o 
   6  -7   7        8.66        5.03      1.60 o 
   7  -7   7        2.15        3.75      1.67 o 
   8  -7   7        1.50        2.62      2.22 o 
  -8  -6   7        9.33        9.98      1.81 o 
  -7  -6   7       43.91       43.82      3.04 o 
  -6  -6   7       31.20       26.10      2.10 o 
  -5  -6   7       52.27       50.46      2.58 o 
  -4  -6   7      103.99       98.19      3.29 o 
  -3  -6   7      111.66       96.46      5.45 o 
  -2  -6   7      558.04      544.52     16.13 o 
  -1  -6   7        9.84        9.20      0.79 o 
   0  -6   7      204.52      205.07      9.83 o 
   1  -6   7       79.52       78.81      4.80 o 
   2  -6   7       39.95       41.94      1.39 o 
   3  -6   7       45.08       37.97      2.20 o 
   4  -6   7       25.71       28.65      1.76 o 
   5  -6   7       72.15       81.56      4.23 o 
   6  -6   7        0.35        0.11      1.25 o 
   7  -6   7        1.74        0.86      1.29 o 
   8  -6   7        1.63        3.07      1.72 o 
  -8  -5   7        6.15        6.14      1.52 o 
  -7  -5   7        3.49        4.42      1.28 o 
  -6  -5   7        5.78        8.15      1.39 o 
  -5  -5   7       30.60       23.80      1.88 o 
  -4  -5   7      135.22      119.90      4.94 o 
  -3  -5   7      810.33      854.85     32.00 o 
  -2  -5   7      191.34      180.92     15.80 o 
  -1  -5   7      106.56      114.33      6.34 o 
   0  -5   7        1.15        2.72      0.54 o 
   1  -5   7       82.03       73.29      3.32 o 
   2  -5   7       15.58       15.56      0.90 o 
   3  -5   7       31.31       35.30      1.54 o 
   4  -5   7       12.55        9.05      1.04 o 
   5  -5   7      110.88      103.86      3.08 o 
   6  -5   7       11.12       13.37      1.84 o 
   7  -5   7        0.06        0.19      1.28 o 
   8  -5   7       13.95       13.21      2.57 o 
   9  -5   7        0.20        1.51      1.77 o 
  -8  -4   7        9.26       11.13      1.79 o 
  -7  -4   7        5.89        5.84      1.41 o 
  -6  -4   7        0.67        1.35      0.92 o 
  -5  -4   7      142.80      121.33      4.81 o 
  -4  -4   7       37.65       39.07      1.69 o 
  -3  -4   7       73.13       61.19      2.56 o 
  -2  -4   7       76.52       86.72      4.08 o 
  -1  -4   7      729.77      792.61     33.47 o 
   0  -4   7       67.86       74.78      2.31 o 
   1  -4   7        1.57        0.55      0.40 o 
   2  -4   7       76.62       64.21      1.86 o 
   3  -4   7       32.66       32.28      1.17 o 
   4  -4   7       18.11       16.11      1.18 o 
   5  -4   7        1.69        2.70      1.17 o 
   6  -4   7        1.53        1.94      1.28 o 
   7  -4   7        3.62        5.75      1.58 o 
   8  -4   7        0.00        1.20      1.41 o 
   9  -4   7        8.62       10.77      2.16 o 
  -9  -3   7        2.96        1.77      2.09 o 
  -8  -3   7        3.08        4.69      2.09 o 
  -7  -3   7        6.88        7.53      1.17 o 
  -6  -3   7       62.39       59.23      2.25 o 
  -5  -3   7       39.69       41.75      1.85 o 
  -4  -3   7        0.01        2.04      0.66 o 
  -3  -3   7      310.76      302.78      4.58 o 
  -2  -3   7        0.16        0.30      0.38 o 
  -1  -3   7      201.60      249.98     10.01 o 
   0  -3   7       38.76       28.44      1.19 o 
   1  -3   7      531.33      551.04     12.70 o 
   2  -3   7      443.60      445.31      8.84 o 
   3  -3   7      150.59      148.17      3.09 o 
   4  -3   7       91.97       88.77      1.73 o 
   5  -3   7      308.29      280.89      5.15 o 
   6  -3   7      384.36      380.99      6.49 o 
   7  -3   7       96.09       96.38      3.74 o 
   8  -3   7        8.27        7.94      1.76 o 
   9  -3   7        3.46        3.09      1.66 o 
  -9  -2   7       21.28       31.60      3.17 o 
  -8  -2   7        3.96        5.71      1.54 o 
  -7  -2   7        1.55        2.70      0.92 o 
  -6  -2   7        2.06        3.27      0.94 o 
  -5  -2   7       81.14       77.84      3.14 o 
  -4  -2   7       37.84       36.47      1.80 o 
  -3  -2   7        1.11        2.31      0.58 o 
  -2  -2   7       23.50       24.54      1.15 o 
  -1  -2   7      113.63       84.07      3.68 o 
   0  -2   7      394.40      493.02     14.58 o 
   1  -2   7      731.61      749.99     19.97 o 
   2  -2   7       14.82       15.74      1.24 o 
   3  -2   7       54.39       70.71      1.42 o 
   4  -2   7       57.90       66.42      2.38 o 
   5  -2   7       93.88       89.83      2.52 o 
   6  -2   7      329.96      365.93     14.35 o 
   7  -2   7       77.70       69.50      8.62 o 
   8  -2   7       39.60       41.50      3.01 o 
   9  -2   7        3.48        2.65      1.57 o 
  10  -2   7        0.21       -1.01      1.58 o 
  -9  -1   7        0.05       -0.43      1.25 o 
  -8  -1   7        2.86        2.63      1.41 o 
  -7  -1   7        0.86        1.93      1.23 o 
  -6  -1   7       25.40       25.82      1.62 o 
  -5  -1   7      242.79      241.27      3.85 o 
  -4  -1   7      255.50      238.78      3.56 o 
  -3  -1   7      123.67      121.02      2.40 o 
  -2  -1   7      150.20      150.98      5.64 o 
  -1  -1   7        1.00        9.25      0.72 o 
   0  -1   7      548.17      586.51     20.96 o 
   1  -1   7        0.52        5.37      0.47 o 
   2  -1   7       62.66       63.25      2.16 o 
   3  -1   7      476.78      483.85     11.19 o 
   4  -1   7      177.08      159.43      6.72 o 
   5  -1   7        9.29       14.87      1.08 o 
   6  -1   7        1.53        2.51      1.21 o 
   7  -1   7        2.41        0.45      1.23 o 
   8  -1   7       13.12       13.67      1.97 o 
   9  -1   7        3.21        2.82      1.55 o 
  10  -1   7        6.83        7.59      2.08 o 
  -9   0   7        6.15        9.13      1.97 o 
  -8   0   7       26.57       27.82      2.53 o 
  -7   0   7        8.40        8.70      1.63 o 
  -6   0   7       13.47       13.05      1.66 o 
  -5   0   7      177.69      152.52      3.09 o 
  -4   0   7       10.98       12.14      1.01 o 
  -3   0   7       28.53       25.50      1.24 o 
  -2   0   7       26.93       24.00      1.12 o 
  -1   0   7      217.76      184.14      4.44 o 
   0   0   7      496.22      522.09     11.34 o 
   1   0   7      165.21      138.04      9.30 o 
   2   0   7       46.35       38.38      1.27 o 
   3   0   7       69.06       65.01      3.01 o 
   4   0   7      115.50      120.25      2.31 o 
   5   0   7       51.62       57.60      1.79 o 
   6   0   7       50.30       49.02      1.83 o 
   7   0   7       24.56       17.37      1.95 o 
   8   0   7        3.18        2.85      1.45 o 
   9   0   7        6.93        5.98      1.74 o 
  10   0   7        3.90        2.74      1.69 o 
  -9   1   7        0.50        0.05      1.43 o 
  -8   1   7        4.69        4.18      1.56 o 
  -7   1   7        0.59        0.06      1.12 o 
  -6   1   7        1.44        2.80      1.13 o 
  -5   1   7      148.68      140.00      4.71 o 
  -4   1   7       17.75       20.43      1.22 o 
  -3   1   7       19.57       20.22      1.12 o 
  -2   1   7       18.19       15.46      0.97 o 
  -1   1   7      157.34      186.89      4.83 o 
   0   1   7      737.78      721.29     13.49 o 
   1   1   7       66.49       62.15      1.13 o 
   2   1   7      342.22      298.88      3.13 o 
   3   1   7       81.67       87.64      1.94 o 
   4   1   7      563.80      610.01      5.03 o 
   5   1   7      175.82      163.18      2.82 o 
   6   1   7       23.65       21.19      1.54 o 
   7   1   7        0.15       -0.38      1.05 o 
   8   1   7       52.22       46.34      2.75 o 
   9   1   7        2.49        2.32      1.46 o 
  10   1   7        1.25        2.88      1.67 o 
  -8   2   7       33.62       33.37      2.75 o 
  -7   2   7        0.60       -0.35      1.12 o 
  -6   2   7       60.99       58.27      2.86 o 
  -5   2   7        0.52       -0.08      0.82 o 
  -4   2   7      115.93      116.02      2.90 o 
  -3   2   7       42.25       39.65      1.48 o 
  -2   2   7      105.15       90.16      2.95 o 
  -1   2   7       58.47       54.79      1.41 o 
   0   2   7      806.06      916.59     10.73 o 
   1   2   7       21.88       21.79      0.95 o 
   2   2   7      216.31      246.40      2.92 o 
   3   2   7       10.20       23.94      1.57 o 
   4   2   7       25.03       25.93      1.23 o 
   5   2   7       73.03       82.22      2.44 o 
   6   2   7        2.81        2.57      0.75 o 
   7   2   7        2.66        1.81      0.77 o 
   8   2   7       15.91       17.91      1.98 o 
   9   2   7        0.00        1.92      1.40 o 
  10   2   7        2.70        4.51      1.78 o 
  -8   3   7       14.03       14.11      2.20 o 
  -7   3   7       44.54       40.57      2.78 o 
  -6   3   7       25.80       24.36      2.13 o 
  -5   3   7        2.93        3.10      1.16 o 
  -4   3   7      487.42      484.52      6.53 o 
  -3   3   7        2.62        3.77      0.66 o 
  -2   3   7       12.61       23.65      0.94 o 
  -1   3   7      385.01      394.65      7.89 o 
   0   3   7      487.28      535.03      3.49 o 
   1   3   7      525.71      545.35      5.51 o 
   2   3   7     1473.44     1574.06      6.28 o 
   3   3   7        7.36       14.25      3.25 o 
   4   3   7       38.67       50.73      2.63 o 
   5   3   7       48.86       37.52      1.54 o 
   6   3   7        2.04        2.99      0.75 o 
   7   3   7        0.22        2.71      0.84 o 
   8   3   7       27.55       35.98      1.93 o 
   9   3   7       11.82       15.15      3.39 o 
  10   3   7       19.14       19.73      2.43 o 
  -8   4   7        1.48        3.66      1.65 o 
  -7   4   7        0.04        1.12      1.37 o 
  -6   4   7        0.23        0.36      1.04 o 
  -5   4   7        2.17        0.87      0.93 o 
  -4   4   7      136.15      129.79      7.32 o 
  -3   4   7        0.19        2.07      0.61 o 
  -2   4   7      179.65      190.30      3.21 o 
  -1   4   7       25.28       20.84      0.95 o 
   0   4   7     2137.32     2235.47     17.50 o 
   1   4   7     1988.63     2189.73     25.28 o 
   2   4   7      938.88     1063.89     16.92 o 
   3   4   7       49.47       56.99      2.03 o 
   4   4   7        1.43        1.87      0.57 o 
   5   4   7      188.34      176.98      6.02 o 
   6   4   7       29.08       36.59      2.50 o 
   7   4   7        0.91        2.93      0.88 o 
   8   4   7       31.80       28.52      1.83 o 
   9   4   7        0.01        2.67      1.38 o 
  10   4   7        9.50       11.53      3.10 o 
  -7   5   7       12.65       21.91      2.46 o 
  -6   5   7        4.25        2.31      1.35 o 
  -5   5   7       16.15       20.46      2.98 o 
  -4   5   7       36.63       47.61      2.59 o 
  -3   5   7       36.02       42.68      2.57 o 
  -2   5   7       48.38       48.92      2.05 o 
  -1   5   7        9.72        5.99      0.62 o 
   0   5   7      182.54      178.64      2.30 o 
   1   5   7     1410.50     1410.33     19.25 o 
   2   5   7        2.66        5.09      0.57 o 
   3   5   7       49.29       41.98      1.87 o 
   4   5   7        8.52        8.31      0.85 o 
   5   5   7        9.16       12.98      1.44 o 
   6   5   7       61.63       66.20      4.16 o 
   7   5   7       70.98       77.03      3.34 o 
   8   5   7       54.21       51.04      2.24 o 
   9   5   7        3.59        7.81      1.60 o 
  10   5   7        0.46       -1.33      2.03 o 
  -7   6   7        0.87        2.34      1.66 o 
  -6   6   7       25.17       22.40      2.40 o 
  -5   6   7       13.76       14.08      1.90 o 
  -4   6   7       28.47       33.62      2.41 o 
  -3   6   7       23.78       21.54      1.84 o 
  -2   6   7       36.45       37.24      1.33 o 
  -1   6   7       71.34       76.38      2.54 o 
   0   6   7        1.78        5.12      0.61 o 
   1   6   7      281.18      286.06      5.76 o 
   2   6   7       63.69       57.43      1.44 o 
   3   6   7      474.17      446.27     14.97 o 
   4   6   7       24.97       32.30      2.87 o 
   5   6   7        3.50        5.78      0.93 o 
   6   6   7       86.94       77.66      6.02 o 
   7   6   7        0.49        0.71      0.98 o 
   8   6   7       17.07       13.39      2.63 o 
   9   6   7        0.81        1.55      1.58 o 
  10   6   7        0.16        1.58      2.34 o 
  -7   7   7        0.03       -0.02      1.51 o 
  -6   7   7      106.59      111.83      4.46 o 
  -5   7   7        5.69        5.90      1.60 o 
  -4   7   7       36.01       32.10      2.31 o 
  -3   7   7       15.72       16.30      1.70 o 
  -2   7   7       61.53       61.13      5.10 o 
  -1   7   7        5.55        4.81      0.68 o 
   0   7   7        3.08        2.81      0.57 o 
   1   7   7       12.90       11.28      0.84 o 
   2   7   7      144.85      114.20      4.61 o 
   3   7   7      167.45      162.16      8.42 o 
   4   7   7       67.96       63.28      8.40 o 
   5   7   7       10.95       10.06      1.55 o 
   6   7   7       46.41       36.09      2.28 o 
   7   7   7        9.00       10.66      1.62 o 
   8   7   7        0.06       -0.31      0.92 o 
   9   7   7        0.37       -0.59      1.03 o 
  10   7   7        1.16        1.77      1.36 o 
  -6   8   7        8.83       14.65      2.32 o 
  -5   8   7        0.90        1.97      1.35 o 
  -4   8   7       20.49       21.51      2.69 o 
  -3   8   7        0.35        0.31      0.98 o 
  -2   8   7       51.39       42.35      2.41 o 
  -1   8   7        0.56        1.10      0.76 o 
   0   8   7        1.53        2.17      0.61 o 
   1   8   7       16.86       16.05      1.04 o 
   2   8   7      120.28      109.46      3.56 o 
   3   8   7       78.17       76.10      4.82 o 
   4   8   7        9.41        8.89      1.38 o 
   5   8   7       31.28       33.93      4.94 o 
   6   8   7        0.31        0.43      1.05 o 
   7   8   7       12.38        8.04      1.54 o 
   8   8   7        1.68        0.42      1.10 o 
   9   8   7        0.88        1.15      1.16 o 
  -6   9   7        0.01        2.03      2.72 o 
  -5   9   7        0.83        1.17      1.38 o 
  -4   9   7        0.71       -1.06      1.06 o 
  -3   9   7        3.49        2.54      1.23 o 
  -2   9   7        0.90        1.63      0.93 o 
  -1   9   7       39.26       40.63      4.97 o 
   0   9   7       48.16       46.30      1.89 o 
   1   9   7        0.84        1.05      0.72 o 
   2   9   7        1.11        1.15      0.67 o 
   3   9   7      145.48      134.46     13.56 o 
   4   9   7        2.34        3.02      1.11 o 
   5   9   7       30.28       24.31      2.04 o 
   6   9   7       12.59       12.79      3.10 o 
   7   9   7       16.57       18.90      2.16 o 
   8   9   7       11.27       14.15      2.10 o 
   9   9   7        1.84        1.60      1.36 o 
  -5  10   7        1.31        4.75      1.81 o 
  -4  10   7        0.11       -0.70      1.46 o 
  -3  10   7        0.26        1.27      1.58 o 
  -2  10   7        0.12        0.34      1.15 o 
  -1  10   7       37.48       35.61      2.43 o 
   0  10   7        0.40        0.40      1.43 o 
   1  10   7        4.16        3.71      0.89 o 
   2  10   7       33.85       36.27      5.23 o 
   3  10   7       53.19       39.82      4.34 o 
   4  10   7       45.32       39.53      3.74 o 
   5  10   7       36.19       34.95      2.40 o 
   6  10   7        3.69        4.00      1.31 o 
   7  10   7        3.39        2.01      1.30 o 
   8  10   7        0.40       -0.20      1.20 o 
   9  10   7        0.02       -0.21      1.21 o 
  -4  11   7        0.91       -0.38      1.71 o 
  -3  11   7        6.65        7.10      2.22 o 
  -2  11   7        0.27        0.58      1.28 o 
  -1  11   7        0.79        1.51      1.25 o 
   0  11   7       14.58       14.29      1.92 o 
   1  11   7        7.66        8.21      1.60 o 
   2  11   7        3.74        4.92      1.03 o 
   3  11   7        0.20        0.13      1.00 o 
   4  11   7        6.63        7.77      1.65 o 
   5  11   7        5.24        8.04      1.66 o 
   6  11   7        1.34       -0.14      1.43 o 
   7  11   7        0.62        0.82      1.26 o 
   8  11   7        1.21        2.70      2.38 o 
  -3  12   7        5.02        4.88      2.22 o 
  -2  12   7        1.45        2.99      1.59 o 
  -1  12   7        0.26        1.40      1.36 o 
   0  12   7        0.02        0.29      1.29 o 
   1  12   7        0.04        0.33      1.27 o 
   2  12   7        1.24        1.46      1.20 o 
   3  12   7        6.36        6.87      3.17 o 
   4  12   7        2.34        4.87      1.49 o 
   5  12   7        4.44        5.04      1.58 o 
   6  12   7        6.86        5.49      1.59 o 
   7  12   7        0.63        0.57      1.36 o 
  -2  13   7        0.04        2.28      2.98 o 
  -1  13   7        0.57        1.04      1.40 o 
   0  13   7        1.76        1.61      1.58 o 
   1  13   7        3.76        4.66      1.64 o 
   2  13   7        6.10        9.25      3.10 o 
   3  13   7        0.12       -0.62      1.07 o 
   4  13   7        0.80        2.38      1.41 o 
   5  13   7        3.89        5.61      1.75 o 
   6  13   7        0.00        1.96      1.48 o 
   1  14   7        0.22        2.03      2.98 o 
   2  14   7        4.06        8.11      3.36 o 
   3  14   7        1.07        4.18      2.98 o 
   4  14   7        0.23        0.26      1.43 o 
  -4 -12   8        2.36        1.65      1.90 o 
  -3 -12   8        0.96        1.90      2.72 o 
  -2 -12   8        9.47       11.58      1.95 o 
  -1 -12   8        0.60       -0.44      1.90 o 
   0 -12   8        3.74        4.50      2.47 o 
   1 -12   8        0.39       -0.28      1.57 o 
   2 -12   8        1.40        0.90      1.81 o 
   3 -12   8        0.32        1.81      1.77 o 
  -5 -11   8        0.67       -0.22      1.25 o 
  -4 -11   8       20.59       21.76      2.53 o 
  -3 -11   8        1.69        0.99      1.23 o 
  -2 -11   8        7.39        5.22      1.49 o 
  -1 -11   8        2.10        3.05      1.81 o 
   0 -11   8        4.64        4.94      1.62 o 
   1 -11   8        3.84        7.86      1.84 o 
   2 -11   8       13.02       13.98      2.20 o 
   3 -11   8        0.48        2.73      1.61 o 
   4 -11   8        2.66        4.29      1.80 o 
  -6 -10   8        1.55        1.62      1.43 o 
  -5 -10   8       11.64       10.52      1.90 o 
  -4 -10   8       10.62       12.01      1.86 o 
  -3 -10   8        7.86        8.55      1.62 o 
  -2 -10   8        8.82        5.78      1.43 o 
  -1 -10   8        4.75        4.83      1.40 o 
   0 -10   8       13.27       13.71      1.49 o 
   1 -10   8       19.23       25.48      3.04 o 
   2 -10   8       12.26       14.94      2.07 o 
   3 -10   8        0.91        0.02      1.35 o 
   4 -10   8        2.66        2.43      2.00 o 
   5 -10   8        0.17        2.66      2.98 o 
  -7  -9   8       12.60       14.84      2.24 o 
  -6  -9   8       20.67       24.72      2.48 o 
  -5  -9   8        6.75        8.81      1.67 o 
  -4  -9   8        0.42        0.59      0.98 o 
  -3  -9   8        8.69        8.78      1.55 o 
  -2  -9   8       19.28       19.58      1.95 o 
  -1  -9   8       14.66       15.45      1.74 o 
   0  -9   8       66.06       72.77      6.40 o 
   1  -9   8       13.49       16.15      2.22 o 
   2  -9   8        4.69        6.90      1.74 o 
   3  -9   8       19.65       21.47      2.98 o 
   4  -9   8        6.70        6.02      1.69 o 
   5  -9   8        3.07        5.39      2.91 o 
   6  -9   8        5.48        2.47      2.98 o 
  -7  -8   8        5.65        6.91      1.75 o 
  -6  -8   8       14.92       16.52      2.08 o 
  -5  -8   8        3.34        5.32      1.39 o 
  -4  -8   8      117.90      113.10      3.92 o 
  -3  -8   8        0.42        1.67      0.96 o 
  -2  -8   8      283.68      276.90      5.57 o 
  -1  -8   8       16.56       11.45      1.52 o 
   0  -8   8       40.00       34.09      1.93 o 
   1  -8   8        7.59        7.98      1.31 o 
   2  -8   8       38.18       45.61      3.68 o 
   3  -8   8        5.22        4.39      1.40 o 
   4  -8   8        1.14       -0.40      0.98 o 
   5  -8   8        1.05        0.02      1.36 o 
   6  -8   8        0.05        0.42      1.37 o 
   7  -8   8        0.28       -0.28      1.58 o 
  -7  -7   8        2.90        3.71      1.43 o 
  -6  -7   8       21.36       24.81      2.28 o 
  -5  -7   8        9.08        6.51      1.46 o 
  -4  -7   8       65.53       72.81      4.31 o 
  -3  -7   8      134.16      123.04      3.76 o 
  -2  -7   8      627.38      571.03      7.59 o 
  -1  -7   8      159.79      158.16      4.01 o 
   0  -7   8      261.94      286.10     20.51 o 
   1  -7   8       52.23       63.91      6.06 o 
   2  -7   8        0.34        0.37      0.78 o 
   3  -7   8        0.89        0.30      0.80 o 
   4  -7   8        1.87        3.38      1.02 o 
   5  -7   8        0.70        0.40      1.16 o 
   6  -7   8        2.15        4.23      1.58 o 
   7  -7   8        0.04        0.42      1.42 o 
   8  -7   8        0.97        2.34      2.41 o 
  -8  -6   8        0.51        0.76      1.81 o 
  -7  -6   8        4.96        6.52      1.52 o 
  -6  -6   8        0.15       -0.15      0.87 o 
  -5  -6   8       42.48       49.57      2.67 o 
  -4  -6   8        2.96        2.57      1.03 o 
  -3  -6   8       63.22       62.77      2.69 o 
  -2  -6   8       43.39       47.38      7.13 o 
  -1  -6   8      136.30      117.75      4.17 o 
   0  -6   8      300.26      293.30     17.40 o 
   1  -6   8       16.15       18.19      1.76 o 
   2  -6   8        5.17        4.91      0.72 o 
   3  -6   8      146.28      142.53      4.86 o 
   4  -6   8        2.99        1.29      0.82 o 
   5  -6   8        9.97       10.02      1.69 o 
   6  -6   8        0.00       -1.04      1.15 o 
   7  -6   8        0.25        0.28      1.38 o 
   8  -6   8        0.34        0.16      1.59 o 
  -8  -5   8       14.70       17.12      2.53 o 
  -7  -5   8        2.50        1.94      1.12 o 
  -6  -5   8        6.39        4.48      1.28 o 
  -5  -5   8        6.10        7.38      1.36 o 
  -4  -5   8        2.73        3.03      1.00 o 
  -3  -5   8      882.27      862.15     43.94 o 
  -2  -5   8       21.51       23.67      1.43 o 
  -1  -5   8        8.28        7.06      1.02 o 
   0  -5   8        3.13        4.58      0.64 o 
   1  -5   8      156.86      144.50      6.48 o 
   2  -5   8        0.53        0.41      0.46 o 
   3  -5   8      136.88      136.50      2.40 o 
   4  -5   8        4.20        5.91      0.97 o 
   5  -5   8       68.96       65.95      4.91 o 
   6  -5   8        6.64        5.09      1.53 o 
   7  -5   8        0.01       -0.49      1.28 o 
   8  -5   8        1.36       -0.59      1.40 o 
   9  -5   8        0.02        1.17      1.74 o 
  -8  -4   8        5.59        7.03      2.22 o 
  -7  -4   8       17.32       20.28      2.79 o 
  -6  -4   8        4.42        7.29      2.03 o 
  -5  -4   8       59.25       65.02      5.14 o 
  -4  -4   8       61.63       56.09      3.30 o 
  -3  -4   8       82.31       80.58      3.35 o 
  -2  -4   8       38.61       42.31      4.29 o 
  -1  -4   8      425.08      445.34     21.00 o 
   0  -4   8      283.38      307.02     12.65 o 
   1  -4   8       20.10       17.98      0.93 o 
   2  -4   8        1.98        0.34      0.42 o 
   3  -4   8       29.79       22.89      1.07 o 
   4  -4   8       75.09       63.33      3.19 o 
   5  -4   8        0.95        0.39      1.06 o 
   6  -4   8       26.37       27.32      2.32 o 
   7  -4   8        3.87        2.28      1.40 o 
   8  -4   8        0.01       -0.19      1.30 o 
   9  -4   8        2.94        6.16      2.04 o 
  -8  -3   8        4.82        8.11      2.53 o 
  -7  -3   8       14.81       15.88      1.54 o 
  -6  -3   8        8.20        7.52      1.19 o 
  -5  -3   8        6.84        9.81      1.14 o 
  -4  -3   8        0.56        1.27      0.65 o 
  -3  -3   8       52.62       44.65      2.06 o 
  -2  -3   8      966.08     1109.38     55.83 o 
  -1  -3   8      159.58      142.73      8.95 o 
   0  -3   8        0.32        0.86      0.34 o 
   1  -3   8       25.05       21.22      1.11 o 
   2  -3   8      131.32      137.75      4.33 o 
   3  -3   8      161.28      165.86      2.38 o 
   4  -3   8        6.89        8.70      0.94 o 
   5  -3   8       38.35       35.15      2.82 o 
   6  -3   8      159.33      159.72      4.88 o 
   7  -3   8       18.16       18.53      2.13 o 
   8  -3   8        0.02       -0.10      1.74 o 
   9  -3   8        1.20        2.80      1.61 o 
  -8  -2   8        0.10        1.48      1.23 o 
  -7  -2   8        1.12       -0.21      0.75 o 
  -6  -2   8       52.55       51.87      2.20 o 
  -5  -2   8        0.03       -0.15      0.63 o 
  -4  -2   8       79.76       84.95      2.33 o 
  -3  -2   8      217.50      213.62      9.85 o 
  -2  -2   8        1.58        2.51      0.62 o 
  -1  -2   8       10.62        5.37      0.67 o 
   0  -2   8       48.58       50.53      1.66 o 
   1  -2   8      199.53      189.72      6.37 o 
   2  -2   8      470.16      503.21     11.12 o 
   3  -2   8      353.34      371.90      5.24 o 
   4  -2   8      212.97      220.38      8.60 o 
   5  -2   8       14.10       15.94      1.22 o 
   6  -2   8       66.12       60.02      3.04 o 
   7  -2   8       55.35       43.68      3.49 o 
   8  -2   8        9.81        9.85      1.87 o 
   9  -2   8        0.47        1.93      1.52 o 
  10  -2   8        0.04       -0.92      2.31 o 
  -8  -1   8        0.01       -0.47      1.58 o 
  -7  -1   8       16.48       19.34      2.13 o 
  -6  -1   8       16.82       14.78      1.38 o 
  -5  -1   8        1.28       -0.40      0.77 o 
  -4  -1   8        9.21        8.26      0.96 o 
  -3  -1   8       47.96       32.34      1.43 o 
  -2  -1   8      433.96      410.55      5.00 o 
  -1  -1   8        1.82        0.13      0.41 o 
   0  -1   8       43.99       34.94      1.23 o 
   1  -1   8      253.10      245.27      7.70 o 
   2  -1   8      376.32      359.35      9.05 o 
   3  -1   8       96.43      119.38      3.88 o 
   4  -1   8       50.94       64.89      1.87 o 
   5  -1   8       37.63       28.12      1.48 o 
   6  -1   8      373.92      352.72      7.16 o 
   7  -1   8        7.38        5.49      1.62 o 
   8  -1   8        2.86        2.41      1.49 o 
   9  -1   8       14.56       16.62      2.29 o 
  10  -1   8        0.75        0.69      1.69 o 
  -8   0   8        0.09       -0.25      1.25 o 
  -7   0   8        5.39        2.88      1.34 o 
  -6   0   8        7.14        5.66      1.41 o 
  -5   0   8       70.62       80.25      2.43 o 
  -4   0   8       35.69       29.85      1.52 o 
  -3   0   8      242.90      213.27      4.61 o 
  -2   0   8      372.56      382.91      9.34 o 
  -1   0   8      309.18      314.97      4.80 o 
   0   0   8      683.72      672.88     13.12 o 
   1   0   8       72.27       51.43      1.98 o 
   2   0   8      288.67      289.60      9.28 o 
   3   0   8        6.49        3.78      0.66 o 
   4   0   8        3.87        4.70      0.76 o 
   5   0   8        1.19        3.61      0.78 o 
   6   0   8       68.07       62.75      2.09 o 
   7   0   8       12.40       16.79      2.03 o 
   8   0   8        0.02        1.79      1.38 o 
   9   0   8        9.86        8.77      1.91 o 
  10   0   8        0.65        2.81      1.73 o 
  -8   1   8        2.28        1.93      1.39 o 
  -7   1   8        3.69        2.86      1.34 o 
  -6   1   8       22.50       21.95      2.06 o 
  -5   1   8       36.28       42.45      1.83 o 
  -4   1   8        1.18        1.02      0.62 o 
  -3   1   8       19.09       23.12      1.26 o 
  -2   1   8      392.81      416.23      8.09 o 
  -1   1   8     1599.74     1718.05     37.24 o 
   0   1   8      105.65      110.45      1.97 o 
   1   1   8       91.59       90.65      1.60 o 
   2   1   8       45.22       42.73      1.83 o 
   3   1   8      110.83      138.78      2.45 o 
   4   1   8      793.89      897.09     13.50 o 
   5   1   8       22.60       17.81      1.18 o 
   6   1   8       35.26       23.63      1.47 o 
   7   1   8       54.67       57.79      2.51 o 
   8   1   8        5.69        7.43      1.62 o 
   9   1   8        4.22        5.36      1.70 o 
  10   1   8        1.73        3.03      1.72 o 
  -8   2   8        0.61        2.24      1.58 o 
  -7   2   8       26.90       29.26      2.55 o 
  -6   2   8        0.01        0.29      0.98 o 
  -5   2   8       21.43       18.54      1.81 o 
  -4   2   8      137.46      129.77      2.82 o 
  -3   2   8      103.09      107.43      5.28 o 
  -2   2   8       26.31       29.10      1.32 o 
  -1   2   8       32.54       38.00      1.07 o 
   0   2   8      325.18      302.87      4.36 o 
   1   2   8      196.12      190.06      3.50 o 
   2   2   8      111.52      131.64      3.78 o 
   3   2   8      266.44      246.19      3.23 o 
   4   2   8      172.38      165.68      3.02 o 
   5   2   8       15.55       13.17      1.06 o 
   6   2   8       21.85       25.02      1.46 o 
   7   2   8       33.55       38.09      2.37 o 
   8   2   8        6.73       10.36      1.75 o 
   9   2   8        0.02        0.07      1.90 o 
  10   2   8        5.91        7.17      2.00 o 
  -8   3   8        1.12       -0.41      1.93 o 
  -7   3   8       19.08       17.56      2.26 o 
  -6   3   8        2.44        4.85      1.43 o 
  -5   3   8       10.57       11.56      1.61 o 
  -4   3   8      113.65       97.65      3.27 o 
  -3   3   8       16.19       13.89      1.12 o 
  -2   3   8        3.41        6.62      0.79 o 
  -1   3   8      486.04      500.66      8.19 o 
   0   3   8      211.36      213.19      2.38 o 
   1   3   8      145.90      154.74      1.98 o 
   2   3   8       14.15       13.65      0.76 o 
   3   3   8       17.86       15.50      2.08 o 
   4   3   8       82.90       77.03      4.24 o 
   5   3   8       70.42       62.75      2.38 o 
   6   3   8        8.98        9.11      1.04 o 
   7   3   8        0.12        0.35      0.73 o 
   8   3   8        9.58       11.12      1.35 o 
   9   3   8       23.00       32.25      3.45 o 
  10   3   8        0.02       -0.21      1.53 o 
  -7   4   8        5.07        6.30      1.70 o 
  -6   4   8        8.37        9.72      1.77 o 
  -5   4   8       24.76       24.49      2.08 o 
  -4   4   8      151.57      135.72      3.94 o 
  -3   4   8      127.43      115.93      2.63 o 
  -2   4   8      116.75      125.79      3.04 o 
  -1   4   8       10.55       14.34      0.87 o 
   0   4   8        2.10        4.17      0.57 o 
   1   4   8      397.76      446.73      3.44 o 
   2   4   8      219.82      215.24      2.66 o 
   3   4   8        2.68        2.40      0.62 o 
   4   4   8        8.51        8.83      0.90 o 
   5   4   8       69.56       76.13      2.74 o 
   6   4   8       21.77       32.98      1.67 o 
   7   4   8        1.65        2.62      0.85 o 
   8   4   8       56.12       53.74      4.12 o 
   9   4   8       16.65       15.52      2.10 o 
  10   4   8        3.73        5.64      2.85 o 
  -7   5   8        1.60        3.57      1.66 o 
  -6   5   8       21.41       23.55      2.40 o 
  -5   5   8       11.54       11.98      1.75 o 
  -4   5   8       94.77       99.81      5.32 o 
  -3   5   8      489.08      456.94     10.90 o 
  -2   5   8       14.81       17.88      1.19 o 
  -1   5   8       17.30       14.01      0.89 o 
   0   5   8        0.96        2.76      0.54 o 
   1   5   8        2.44        6.82      0.66 o 
   2   5   8        1.11        2.79      0.49 o 
   3   5   8       60.13       61.53      3.18 o 
   4   5   8       43.18       41.42      2.36 o 
   5   5   8       97.72      100.26      4.16 o 
   6   5   8        1.32        0.61      0.70 o 
   7   5   8        1.12        6.98      1.30 o 
   8   5   8        0.34        2.41      0.96 o 
   9   5   8        0.76       -0.57      1.02 o 
  10   5   8        1.46       -0.57      2.15 o 
  -7   6   8        2.54        3.81      1.81 o 
  -6   6   8        4.80        2.95      1.63 o 
  -5   6   8       11.31       11.04      1.83 o 
  -4   6   8       56.09       55.41      2.88 o 
  -3   6   8      145.00      132.81      3.88 o 
  -2   6   8       41.23       40.66      1.67 o 
  -1   6   8      174.31      172.05      3.90 o 
   0   6   8       57.91       55.78      1.53 o 
   1   6   8        0.20        1.69      0.51 o 
   2   6   8       38.48       29.27      1.63 o 
   3   6   8       22.90       22.71      1.41 o 
   4   6   8       22.08       19.82      1.36 o 
   5   6   8        4.74        7.78      1.00 o 
   6   6   8       33.25       30.96      2.20 o 
   7   6   8        0.15        1.80      1.06 o 
   8   6   8        0.73        0.04      0.94 o 
   9   6   8        0.71        0.95      1.17 o 
  10   6   8        0.88       -0.82      2.15 o 
  -6   7   8       24.40       24.99      2.65 o 
  -5   7   8        4.09        2.50      1.46 o 
  -4   7   8        4.07        4.75      1.41 o 
  -3   7   8        8.74       10.24      1.57 o 
  -2   7   8        1.94        5.30      1.19 o 
  -1   7   8       95.03       97.79      2.09 o 
   0   7   8       24.47       25.33      1.20 o 
   1   7   8      324.98      282.18     10.15 o 
   2   7   8        1.79        5.63      0.75 o 
   3   7   8       13.22       15.68      1.78 o 
   4   7   8       35.38       33.31      2.15 o 
   5   7   8       67.92       71.50      4.47 o 
   6   7   8       18.53       19.96      2.85 o 
   7   7   8        0.02        0.14      0.89 o 
   8   7   8        0.34        1.14      1.13 o 
   9   7   8        3.04        4.04      1.47 o 
  10   7   8        0.56        0.88      1.29 o 
  -6   8   8        2.75        2.72      1.72 o 
  -5   8   8        4.45        3.67      1.61 o 
  -4   8   8        0.04        0.15      1.14 o 
  -3   8   8        3.11        5.26      1.34 o 
  -2   8   8       18.32       17.98      1.79 o 
  -1   8   8       52.05       56.29      2.09 o 
   0   8   8        0.18        0.64      0.62 o 
   1   8   8      227.06      225.78      5.62 o 
   2   8   8       17.45       16.84      1.66 o 
   3   8   8       12.22        8.76      1.35 o 
   4   8   8        3.84        4.13      1.17 o 
   5   8   8       39.06       30.17      2.22 o 
   6   8   8        1.13        0.53      0.91 o 
   7   8   8        1.99        2.54      1.20 o 
   8   8   8        1.83        1.68      1.30 o 
   9   8   8        0.03       -0.49      1.14 o 
  -5   9   8        2.30        4.20      1.69 o 
  -4   9   8        0.87        2.24      1.31 o 
  -3   9   8        0.17        0.58      1.11 o 
  -2   9   8        8.64       11.09      1.63 o 
  -1   9   8        0.05        2.42      0.98 o 
   0   9   8        7.12        7.82      1.07 o 
   1   9   8        4.64        4.53      0.93 o 
   2   9   8        4.10        5.77      1.87 o 
   3   9   8       69.85       63.26      7.57 o 
   4   9   8       41.40       40.57      2.46 o 
   5   9   8        1.57        1.49      0.97 o 
   6   9   8        7.33        6.86      1.93 o 
   7   9   8       12.55       16.83      3.83 o 
   8   9   8       12.12       13.13      2.07 o 
   9   9   8       11.18       11.10      4.12 o 
  -4  10   8        0.00       -1.30      1.30 o 
  -3  10   8        4.14        3.04      1.84 o 
  -2  10   8        5.28        6.21      1.96 o 
  -1  10   8       33.75       34.97      4.09 o 
   0  10   8        3.72        6.75      1.46 o 
   1  10   8        3.72        4.19      0.97 o 
   2  10   8        0.89        1.66      1.11 o 
   3  10   8       18.85       15.64      1.82 o 
   4  10   8        0.00       -0.06      0.90 o 
   5  10   8        2.69        3.18      1.32 o 
   6  10   8        0.19        1.26      1.15 o 
   7  10   8       23.64       27.49      8.52 o 
   8  10   8        7.52        9.56      1.87 o 
  -3  11   8        0.00        0.89      1.65 o 
  -2  11   8        0.20        0.70      1.52 o 
  -1  11   8        7.05        7.88      1.81 o 
   0  11   8        9.77       11.48      1.78 o 
   1  11   8        2.91        3.22      1.23 o 
   2  11   8        2.47        1.86      1.16 o 
   3  11   8       12.15       12.52      2.00 o 
   4  11   8        3.28        6.65      1.93 o 
   5  11   8        4.76        4.59      1.45 o 
   6  11   8        1.08        0.21      2.06 o 
   7  11   8        4.57        5.28      1.70 o 
   8  11   8        9.37       11.07      4.56 o 
  -2  12   8        3.10       -0.06      1.52 o 
  -1  12   8        2.90        2.41      1.36 o 
   0  12   8        0.20       -1.10      1.10 o 
   1  12   8        0.01        0.76      2.22 o 
   2  12   8        3.83        7.34      1.66 o 
   3  12   8        0.44        1.04      1.26 o 
   4  12   8        8.35        7.16      1.73 o 
   5  12   8        0.09        1.06      1.22 o 
   6  12   8        0.61       -0.02      1.46 o 
   7  12   8        3.83        4.55      1.79 o 
  -1  13   8        0.50        1.75      1.55 o 
   0  13   8        0.02        0.40      1.68 o 
   1  13   8        4.89        5.96      3.10 o 
   2  13   8        0.00        1.39      2.66 o 
   3  13   8        3.95        5.17      1.62 o 
   4  13   8       18.16       20.97      3.96 o 
   5  13   8        3.28        4.11      2.57 o 
   6  13   8        1.56        0.44      1.71 o 
   2  14   8        0.02       -1.39      2.66 o 
   3  14   8        3.38        7.79      3.36 o 
  -3 -12   9       14.68       13.37      2.98 o 
  -2 -12   9        4.26        2.68      1.46 o 
  -1 -12   9        6.22        5.70      2.53 o 
   0 -12   9        0.19        0.32      2.09 o 
   1 -12   9        8.61       11.41      3.04 o 
   2 -12   9       19.26       21.34      2.85 o 
  -4 -11   9       12.38       16.82      2.28 o 
  -3 -11   9       16.04       25.30      2.48 o 
  -2 -11   9        0.04        0.88      1.20 o 
  -1 -11   9        0.04        0.66      2.22 o 
   0 -11   9        0.00        0.38      1.90 o 
   1 -11   9        0.01       -0.29      1.45 o 
   2 -11   9        8.45        8.00      1.96 o 
   3 -11   9        1.10        0.43      1.51 o 
   4 -11   9        5.66       10.78      2.44 o 
  -5 -10   9        7.96        4.42      1.57 o 
  -4 -10   9        4.29       10.00      2.57 o 
  -3 -10   9       27.95       27.49      2.39 o 
  -2 -10   9       10.93        9.37      1.70 o 
  -1 -10   9        4.30        4.14      1.31 o 
   0 -10   9       71.97       77.68      3.32 o 
   1 -10   9        4.93        6.95      1.72 o 
   2 -10   9        1.38        3.69      1.58 o 
   3 -10   9        0.49        1.40      1.49 o 
   4 -10   9        0.27        0.54      1.58 o 
   5 -10   9        0.19        0.82      2.79 o 
  -6  -9   9        7.89        7.51      1.79 o 
  -5  -9   9       19.84       23.29      2.40 o 
  -4  -9   9        5.88        4.75      1.37 o 
  -3  -9   9        1.23        1.03      1.05 o 
  -2  -9   9        0.57        1.31      1.07 o 
  -1  -9   9        0.11        0.33      0.96 o 
   0  -9   9       84.70       78.29      3.17 o 
   1  -9   9       39.84       44.01      5.67 o 
   2  -9   9       39.37       38.03      5.01 o 
   3  -9   9       29.41       34.56      6.59 o 
   4  -9   9        2.03        1.75      1.41 o 
   5  -9   9        0.56       -0.32      2.47 o 
   6  -9   9        1.53        2.15      2.98 o 
  -7  -8   9        0.02        0.19      1.65 o 
  -6  -8   9        6.22        6.21      1.62 o 
  -5  -8   9       25.14       26.14      2.39 o 
  -4  -8   9        0.26       -0.17      0.89 o 
  -3  -8   9       10.58        8.45      1.50 o 
  -2  -8   9       25.06       21.10      1.95 o 
  -1  -8   9       32.94       35.93      2.50 o 
   0  -8   9       77.45       66.16      2.91 o 
   1  -8   9      211.82      204.26     19.77 o 
   2  -8   9        3.50        2.10      1.31 o 
   3  -8   9        2.07        1.68      1.26 o 
   4  -8   9       15.08       17.29      1.59 o 
   5  -8   9        0.13        0.59      1.33 o 
   6  -8   9        0.00        0.79      1.51 o 
   7  -8   9        1.10        1.42      1.81 o 
  -7  -7   9       16.92       16.72      2.66 o 
  -6  -7   9       66.83       61.95      3.31 o 
  -5  -7   9        0.12       -0.25      1.27 o 
  -4  -7   9      114.28      115.76      3.97 o 
  -3  -7   9       24.00       23.43      1.97 o 
  -2  -7   9       53.40       44.54      2.42 o 
  -1  -7   9      107.07       98.09      3.31 o 
   0  -7   9      158.05      148.15      3.90 o 
   1  -7   9       25.52       24.47      3.23 o 
   2  -7   9       54.05       37.30      1.56 o 
   3  -7   9       45.90       41.61      1.99 o 
   4  -7   9        1.11        1.55      1.55 o 
   5  -7   9        1.90        2.70      1.37 o 
   6  -7   9        0.09        0.69      1.40 o 
   7  -7   9        9.75       13.43      2.27 o 
  -7  -6   9        0.15        0.72      1.33 o 
  -6  -6   9       69.03       71.26      4.44 o 
  -5  -6   9       72.98       64.89      3.39 o 
  -4  -6   9      191.26      149.74      4.30 o 
  -3  -6   9       24.51       21.51      1.84 o 
  -2  -6   9      213.45      206.24      4.61 o 
  -1  -6   9      169.67      176.80      4.97 o 
   0  -6   9      102.46      112.13      4.55 o 
   1  -6   9        0.01        1.85      0.66 o 
   2  -6   9       11.84        8.59      0.88 o 
   3  -6   9       25.20       19.34      1.53 o 
   4  -6   9       18.28       13.05      3.04 o 
   5  -6   9       20.47       19.60      2.05 o 
   6  -6   9        9.46       10.43      1.87 o 
   7  -6   9        0.00        0.76      1.47 o 
   8  -6   9        1.22        0.84      1.78 o 
  -8  -5   9       11.50       13.68      2.06 o 
  -7  -5   9        0.01        0.46      0.98 o 
  -6  -5   9       11.42        9.09      1.63 o 
  -5  -5   9       18.03       15.88      2.28 o 
  -4  -5   9        4.10        8.64      1.39 o 
  -3  -5   9       50.92       36.47      1.77 o 
  -2  -5   9       12.90       11.93      1.15 o 
  -1  -5   9        1.34        0.98      0.67 o 
   0  -5   9      215.16      183.38      5.73 o 
   1  -5   9       20.65       15.95      0.99 o 
   2  -5   9        0.87        1.47      0.59 o 
   3  -5   9        9.53       11.69      0.92 o 
   4  -5   9        0.22        2.14      1.11 o 
   5  -5   9       25.34       26.26      2.34 o 
   6  -5   9        0.03        0.51      1.16 o 
   7  -5   9        0.33        0.33      1.52 o 
   8  -5   9        2.10        3.65      1.81 o 
  -8  -4   9        0.19        0.91      1.19 o 
  -7  -4   9        0.05       -0.18      0.88 o 
  -6  -4   9        8.62       10.96      1.63 o 
  -5  -4   9        7.01        9.36      1.19 o 
  -4  -4   9       72.40       64.79      4.16 o 
  -3  -4   9       86.62       79.22      2.33 o 
  -2  -4   9        0.07        1.99      0.66 o 
  -1  -4   9      200.44      201.47      7.10 o 
   0  -4   9       23.83       26.39      1.34 o 
   1  -4   9      236.96      260.87     12.06 o 
   2  -4   9       22.40       19.06      1.08 o 
   3  -4   9       60.67       50.21      1.59 o 
   4  -4   9       64.34       57.80      2.79 o 
   5  -4   9       42.12       48.99      2.68 o 
   6  -4   9       37.08       35.97      2.66 o 
   7  -4   9        5.37        5.35      1.66 o 
   8  -4   9        0.10       -0.37      1.45 o 
   9  -4   9        2.09        3.04      1.83 o 
  -8  -3   9       23.96       21.86      3.55 o 
  -7  -3   9        1.81        3.84      1.08 o 
  -6  -3   9       68.34       81.21      3.21 o 
  -5  -3   9      110.37      107.31      3.47 o 
  -4  -3   9        8.15        6.49      0.99 o 
  -3  -3   9       81.11       84.36      4.28 o 
  -2  -3   9       65.72       64.04      5.52 o 
  -1  -3   9       90.58       89.40      2.51 o 
   0  -3   9       78.80       88.71      2.12 o 
   1  -3   9       56.26       66.68      1.53 o 
   2  -3   9       70.70       67.85      1.73 o 
   3  -3   9        9.42        6.68      0.71 o 
   4  -3   9       17.59       18.33      1.25 o 
   5  -3   9       16.28       22.30      1.96 o 
   6  -3   9        1.49        2.51      1.43 o 
   7  -3   9       22.47       28.46      2.48 o 
   8  -3   9        1.12        3.47      1.65 o 
   9  -3   9        2.29        2.89      1.66 o 
  -8  -2   9        4.82        5.70      1.69 o 
  -7  -2   9        2.74        4.28      1.49 o 
  -6  -2   9        1.03        0.12      0.92 o 
  -5  -2   9        0.17       -0.67      0.72 o 
  -4  -2   9      107.12      113.61      2.80 o 
  -3  -2   9        3.42        2.51      0.72 o 
  -2  -2   9       26.51       29.78      1.44 o 
  -1  -2   9      537.47      548.60     20.38 o 
   0  -2   9       75.20       60.06      1.72 o 
   1  -2   9        0.74        3.67      0.52 o 
   2  -2   9       72.79       78.19      1.61 o 
   3  -2   9       33.54       41.12      1.61 o 
   4  -2   9        0.40        0.89      0.64 o 
   5  -2   9       43.54       38.37      1.92 o 
   6  -2   9        6.07        9.75      1.68 o 
   7  -2   9        5.34        6.91      1.69 o 
   8  -2   9       27.02       20.00      2.33 o 
   9  -2   9        0.20       -1.38      1.38 o 
  -8  -1   9        1.07        4.59      1.74 o 
  -7  -1   9        7.04        5.20      1.87 o 
  -6  -1   9        6.57        7.59      1.18 o 
  -5  -1   9        1.04        2.73      0.88 o 
  -4  -1   9        0.56        0.40      0.61 o 
  -3  -1   9       27.30       27.88      1.76 o 
  -2  -1   9      251.51      249.83      3.98 o 
  -1  -1   9      439.10      417.57     14.38 o 
   0  -1   9       30.98       26.86      2.44 o 
   1  -1   9       32.73       35.54      1.08 o 
   2  -1   9      152.75      183.10      4.05 o 
   3  -1   9       65.68       65.68      1.92 o 
   4  -1   9       83.85       91.36      2.30 o 
   5  -1   9      311.42      298.01      4.11 o 
   6  -1   9       26.07       27.51      3.55 o 
   7  -1   9      119.56      118.76      4.14 o 
   8  -1   9        8.51        9.43      1.88 o 
   9  -1   9        2.90        0.50      1.52 o 
  10  -1   9        1.14        1.71      1.80 o 
  -8   0   9        4.09        4.28      1.62 o 
  -7   0   9        4.50        5.29      1.52 o 
  -6   0   9       42.06       46.18      2.77 o 
  -5   0   9       50.81       53.42      2.84 o 
  -4   0   9      111.48       99.81      2.60 o 
  -3   0   9      145.40      140.17      2.86 o 
  -2   0   9       37.64       22.53      1.25 o 
  -1   0   9      212.10      254.67      6.57 o 
   0   0   9      300.46      310.60      7.74 o 
   1   0   9      113.31      116.07      5.71 o 
   2   0   9        3.82        5.04      0.52 o 
   3   0   9        0.07        1.78      0.60 o 
   4   0   9       22.07       19.69      1.29 o 
   5   0   9      286.95      281.74      4.01 o 
   6   0   9       71.83       82.50      2.47 o 
   7   0   9      322.72      315.25      6.25 o 
   8   0   9       32.97       32.81      3.30 o 
   9   0   9       11.44        9.93      1.99 o 
  10   0   9        0.00        0.19      2.00 o 
  -8   1   9        9.24       11.35      2.11 o 
  -7   1   9       18.67       21.66      2.33 o 
  -6   1   9       55.17       53.23      2.98 o 
  -5   1   9      131.71      129.79      3.14 o 
  -4   1   9       17.73       17.05      1.30 o 
  -3   1   9        4.92        5.53      0.84 o 
  -2   1   9      380.29      365.30      6.14 o 
  -1   1   9        7.41        8.77      0.85 o 
   0   1   9       14.37       14.31      0.75 o 
   1   1   9       14.10       15.78      0.78 o 
   2   1   9        3.97        8.59      0.81 o 
   3   1   9      554.36      516.02      4.81 o 
   4   1   9       77.09       83.87      2.26 o 
   5   1   9       19.97       27.66      1.50 o 
   6   1   9       27.96       34.16      1.76 o 
   7   1   9        2.61        2.48      0.97 o 
   8   1   9        0.81        1.42      1.32 o 
   9   1   9        3.10        2.34      1.51 o 
  10   1   9        0.40       -0.40      1.52 o 
  -8   2   9        9.23       10.53      3.68 o 
  -7   2   9        1.87        3.15      1.45 o 
  -6   2   9        0.92        0.68      1.10 o 
  -5   2   9       12.21       12.44      2.44 o 
  -4   2   9       25.78       27.44      2.08 o 
  -3   2   9      259.23      249.04      3.79 o 
  -2   2   9      450.12      454.28     10.98 o 
  -1   2   9       52.82       57.14      1.76 o 
   0   2   9       13.91       10.50      0.69 o 
   1   2   9      239.32      208.92      4.52 o 
   2   2   9       80.73      100.10      2.14 o 
   3   2   9      165.24      138.65      2.58 o 
   4   2   9       23.30       27.91      1.41 o 
   5   2   9       14.75       11.75      1.10 o 
   6   2   9       87.26       74.15      2.98 o 
   7   2   9        1.19        2.58      0.87 o 
   8   2   9       17.55       26.82      2.35 o 
   9   2   9        1.57        1.51      1.41 o 
  10   2   9        9.42        9.26      2.07 o 
  -7   3   9       14.65       18.74      3.58 o 
  -6   3   9        2.37        4.38      1.44 o 
  -5   3   9        6.53        8.74      1.57 o 
  -4   3   9       18.94       23.27      2.00 o 
  -3   3   9       60.19       50.57      2.00 o 
  -2   3   9      288.15      273.91      8.75 o 
  -1   3   9      338.96      336.52      6.88 o 
   0   3   9      255.89      285.40      2.85 o 
   1   3   9      190.08      157.76      2.10 o 
   2   3   9       10.22       12.95      1.40 o 
   3   3   9        0.17        0.51      0.50 o 
   4   3   9        2.67        1.85      0.64 o 
   5   3   9       14.56       21.10      1.37 o 
   6   3   9        1.09        1.30      0.76 o 
   7   3   9       12.99       16.85      1.45 o 
   8   3   9       11.84       15.41      1.52 o 
   9   3   9        0.69        2.79      1.96 o 
  10   3   9        5.75        6.83      1.95 o 
  -7   4   9        3.15        2.69      1.52 o 
  -6   4   9        1.74        1.66      1.32 o 
  -5   4   9        9.08       11.34      1.75 o 
  -4   4   9        5.56        4.94      1.32 o 
  -3   4   9       28.87       33.60      1.74 o 
  -2   4   9      530.77      545.43     15.92 o 
  -1   4   9      155.83      163.89      2.93 o 
   0   4   9      169.14      177.65      2.38 o 
   1   4   9       77.91       57.13      1.41 o 
   2   4   9       48.61       46.15      1.65 o 
   3   4   9       23.42       22.21      1.50 o 
   4   4   9       80.22       67.93      3.57 o 
   5   4   9       15.77       20.67      1.79 o 
   6   4   9        7.20        8.29      1.11 o 
   7   4   9        7.90        6.81      1.43 o 
   8   4   9        2.16        3.01      1.13 o 
   9   4   9       19.32       20.08      2.63 o 
  10   4   9        0.00        3.91      1.96 o 
  -7   5   9        0.38       -0.64      1.30 o 
  -6   5   9        6.35        6.83      1.81 o 
  -5   5   9        3.32        2.76      1.32 o 
  -4   5   9       14.42       15.06      1.82 o 
  -3   5   9      137.56      136.66      7.07 o 
  -2   5   9       70.47       68.40      2.14 o 
  -1   5   9       32.17       35.26      1.57 o 
   0   5   9      262.54      253.94      4.44 o 
   1   5   9        0.14        1.67      0.51 o 
   2   5   9      247.41      241.87      6.57 o 
   3   5   9       18.31       18.18      1.25 o 
   4   5   9        6.05        6.73      0.90 o 
   5   5   9       72.19       71.24      2.25 o 
   6   5   9        2.39        4.56      0.98 o 
   7   5   9        5.76        3.85      1.00 o 
   8   5   9        8.95       12.70      1.79 o 
   9   5   9       12.76       10.56      3.93 o 
  10   5   9        1.81        0.70      2.47 o 
  -6   6   9        1.07        0.85      1.35 o 
  -5   6   9       37.50       40.10      2.82 o 
  -4   6   9       68.55       65.33      3.22 o 
  -3   6   9       20.85       18.03      1.86 o 
  -2   6   9        0.33        0.73      0.65 o 
  -1   6   9        8.38       11.91      1.10 o 
   0   6   9        0.11       -0.14      0.48 o 
   1   6   9       47.07       46.96      2.26 o 
   2   6   9      135.83      142.48      4.86 o 
   3   6   9       58.06       49.88      1.93 o 
   4   6   9      112.82       97.45      4.24 o 
   5   6   9       27.43       22.25      1.47 o 
   6   6   9        0.12        0.35      0.79 o 
   7   6   9       12.16       10.43      1.61 o 
   8   6   9        3.68        3.41      1.31 o 
   9   6   9        0.23        0.93      1.26 o 
  10   6   9        0.71        3.80      2.66 o 
  -6   7   9        0.02        0.76      1.47 o 
  -5   7   9        0.14        0.75      1.96 o 
  -4   7   9        0.30       -0.39      1.10 o 
  -3   7   9       23.65       24.04      2.09 o 
  -2   7   9        1.80        2.34      1.11 o 
  -1   7   9        0.26        1.29      0.63 o 
   0   7   9       16.50       10.58      0.97 o 
   1   7   9      214.59      202.57      2.89 o 
   2   7   9      103.83      102.51      4.53 o 
   3   7   9      108.12       89.03      2.50 o 
   4   7   9        5.26        6.32      0.97 o 
   5   7   9       28.83       31.11      2.19 o 
   6   7   9       32.77       42.78      4.44 o 
   7   7   9        0.04        0.58      1.03 o 
   8   7   9        1.01       -0.67      0.98 o 
   9   7   9        0.33       -0.22      1.11 o 
  -5   8   9        4.63        1.80      1.58 o 
  -4   8   9        0.44        0.71      1.22 o 
  -3   8   9        4.31        5.49      1.50 o 
  -2   8   9        3.95        3.60      1.28 o 
  -1   8   9       25.12       26.35      1.91 o 
   0   8   9      104.51       99.96      2.30 o 
   1   8   9       34.72       33.42      1.51 o 
   2   8   9      135.55      126.58      9.12 o 
   3   8   9       53.66       50.82      3.68 o 
   4   8   9        0.57        0.98      1.04 o 
   5   8   9       68.05       58.90      4.06 o 
   6   8   9        0.24        1.00      1.00 o 
   7   8   9        0.44       -0.64      0.93 o 
   8   8   9        1.18        1.90      1.35 o 
   9   8   9        0.71        1.45      1.45 o 
  -5   9   9        0.33        0.07      1.62 o 
  -4   9   9        5.17        7.55      1.81 o 
  -3   9   9        0.00       -0.05      1.16 o 
  -2   9   9       37.76       41.34      2.65 o 
  -1   9   9       52.21       55.50      2.32 o 
   0   9   9       90.27       89.60      2.58 o 
   1   9   9       22.92       22.11      1.95 o 
   2   9   9       38.73       35.89      4.56 o 
   3   9   9       24.36       23.24      2.07 o 
   4   9   9        5.97        7.69      1.90 o 
   5   9   9        0.71       -0.14      0.90 o 
   6   9   9       20.86       18.76      2.09 o 
   7   9   9        1.08        0.33      1.14 o 
   8   9   9        0.82        0.07      1.21 o 
   9   9   9        0.59       -1.09      1.09 o 
  -4  10   9        8.90       13.03      2.25 o 
  -3  10   9        1.77        2.85      1.84 o 
  -2  10   9        1.95        2.53      1.65 o 
  -1  10   9        0.71        0.03      1.14 o 
   0  10   9        0.23        1.46      1.11 o 
   1  10   9        2.10        2.70      1.24 o 
   2  10   9       17.48       17.43      2.25 o 
   3  10   9        0.42        0.05      0.96 o 
   4  10   9        7.26        7.61      1.60 o 
   5  10   9        1.28        1.29      1.24 o 
   6  10   9        8.55        6.90      1.63 o 
   7  10   9        1.81        2.81      1.45 o 
   8  10   9        0.32        0.79      1.32 o 
  -3  11   9        0.20       -0.51      1.52 o 
  -2  11   9        4.19        8.62      2.34 o 
  -1  11   9        0.42        1.28      1.71 o 
   0  11   9        0.03        1.57      1.29 o 
   1  11   9        4.47        5.96      2.53 o 
   2  11   9        0.15        1.13      1.43 o 
   3  11   9        0.06       -0.13      1.07 o 
   4  11   9        5.87        8.07      1.75 o 
   5  11   9        0.25        1.31      1.29 o 
   6  11   9        7.33       11.29      1.93 o 
   7  11   9        0.32       -0.85      1.28 o 
  -2  12   9        1.79        3.74      2.03 o 
  -1  12   9        0.20       -1.39      1.39 o 
   0  12   9        2.94        2.28      2.60 o 
   1  12   9        0.73        1.71      2.41 o 
   2  12   9        2.00        3.17      1.49 o 
   3  12   9       18.34       21.31      2.39 o 
   4  12   9        1.55        1.14      1.36 o 
   5  12   9        1.07        0.94      1.25 o 
   6  12   9        1.08        0.24      1.34 o 
   0  13   9        2.29        4.44      2.91 o 
   1  13   9        6.33       13.43      3.42 o 
   2  13   9        0.79        1.84      2.79 o 
   3  13   9        7.67        7.06      2.72 o 
   4  13   9        0.41       -0.44      1.37 o 
   5  13   9        5.35        5.20      1.87 o 
  -3 -11  10        3.08        4.67      1.55 o 
  -2 -11  10        4.42        6.21      1.81 o 
  -1 -11  10        3.80        3.73      1.52 o 
   0 -11  10        2.96        2.15      2.34 o 
   1 -11  10        4.14        4.18      2.47 o 
   2 -11  10        5.88        6.65      1.99 o 
   3 -11  10       19.75       24.41      2.80 o 
  -4 -10  10        3.79        9.09      3.33 o 
  -3 -10  10        0.20        0.17      1.13 o 
  -2 -10  10        0.01       -0.77      0.98 o 
  -1 -10  10        6.30        6.72      1.56 o 
   0 -10  10       15.49       16.16      2.98 o 
   1 -10  10        1.21        1.84      2.03 o 
   2 -10  10        1.76        3.03      1.58 o 
   3 -10  10       26.01       29.59      2.76 o 
   4 -10  10        0.06        1.27      2.79 o 
  -5  -9  10       16.25       14.97      2.17 o 
  -4  -9  10        0.45        0.92      1.14 o 
  -3  -9  10        4.88        5.80      1.52 o 
  -2  -9  10        1.44        2.16      1.19 o 
  -1  -9  10       21.32       25.35      2.11 o 
   0  -9  10       17.58       14.12      2.72 o 
   1  -9  10       22.38       19.07      2.91 o 
   2  -9  10       15.96       19.41      2.16 o 
   3  -9  10        0.00        2.20      1.43 o 
   4  -9  10        0.03       -0.13      2.34 o 
   5  -9  10        0.03        0.06      2.60 o 
  -6  -8  10       13.10        7.93      1.80 o 
  -5  -8  10        2.23        4.12      1.46 o 
  -4  -8  10       25.91       28.25      2.35 o 
  -3  -8  10        0.02        0.10      0.98 o 
  -2  -8  10        0.39        0.40      0.93 o 
  -1  -8  10        4.87        3.87      1.19 o 
   0  -8  10       12.27        9.48      1.77 o 
   1  -8  10      170.20      162.86      4.30 o 
   2  -8  10        0.10       -0.28      1.17 o 
   3  -8  10       10.71       13.28      1.86 o 
   4  -8  10        2.35        2.03      2.22 o 
   5  -8  10        0.78        1.15      1.39 o 
   6  -8  10        1.27        2.78      1.67 o 
  -6  -7  10       21.73       25.15      2.46 o 
  -5  -7  10        0.00        0.02      0.99 o 
  -4  -7  10        1.04        1.02      1.07 o 
  -3  -7  10       16.76       15.36      1.79 o 
  -2  -7  10       31.10       30.23      2.17 o 
  -1  -7  10        7.47        5.63      1.28 o 
   0  -7  10       13.76       17.91      1.77 o 
   1  -7  10        5.66        5.18      1.05 o 
   2  -7  10        3.45        3.11      0.82 o 
   3  -7  10        2.58        1.49      0.91 o 
   4  -7  10        2.79        3.27      1.32 o 
   5  -7  10        8.03        8.70      1.74 o 
   6  -7  10        2.86        2.89      2.00 o 
   7  -7  10        0.01       -0.44      1.55 o 
  -7  -6  10       27.32       33.30      2.73 o 
  -6  -6  10        0.26        1.18      1.12 o 
  -5  -6  10        0.10        2.37      1.18 o 
  -4  -6  10       72.05       69.31      3.14 o 
  -3  -6  10        0.00        1.15      0.88 o 
  -2  -6  10       29.14       27.50      2.31 o 
  -1  -6  10       25.80       26.60      1.97 o 
   0  -6  10      492.11      474.40     16.02 o 
   1  -6  10      303.97      299.71     13.22 o 
   2  -6  10       10.37        9.17      0.98 o 
   3  -6  10       42.24       42.28      2.53 o 
   4  -6  10       97.09       96.00     10.80 o 
   5  -6  10        3.42        2.80      1.37 o 
   6  -6  10       10.73       11.79      1.93 o 
   7  -6  10        0.40        0.86      1.59 o 
   8  -6  10       12.26        9.12      2.98 o 
  -7  -5  10        5.32        5.49      1.63 o 
  -6  -5  10        0.76        1.24      1.14 o 
  -5  -5  10       43.02       39.08      2.57 o 
  -4  -5  10        8.63       11.56      1.61 o 
  -3  -5  10        3.00        1.01      0.98 o 
  -2  -5  10       47.83       48.42      1.99 o 
  -1  -5  10        0.68        1.30      0.70 o 
   0  -5  10      247.39      263.47      8.33 o 
   1  -5  10       33.55       37.19      1.71 o 
   2  -5  10        1.13        0.99      0.61 o 
   3  -5  10        4.22        2.46      0.80 o 
   4  -5  10        2.12        3.77      1.30 o 
   5  -5  10        0.08        0.89      1.19 o 
   6  -5  10        1.05        0.51      1.20 o 
   7  -5  10        1.65        0.75      1.46 o 
   8  -5  10        0.99        1.41      1.75 o 
  -7  -4  10       15.43       14.25      2.25 o 
  -6  -4  10       46.75       54.39      2.96 o 
  -5  -4  10        3.17        4.63      1.04 o 
  -4  -4  10        1.40        1.51      0.76 o 
  -3  -4  10        2.03        1.09      0.68 o 
  -2  -4  10       67.46       72.93      2.42 o 
  -1  -4  10      313.76      304.00     13.72 o 
   0  -4  10       60.27       48.61      2.88 o 
   1  -4  10       15.44       13.83      0.94 o 
   2  -4  10      121.01      132.14      8.19 o 
   3  -4  10        5.69        3.20      0.81 o 
   4  -4  10       24.02       29.34      3.55 o 
   5  -4  10        1.97        3.71      1.36 o 
   6  -4  10       36.55       31.07      3.61 o 
   7  -4  10        9.78       10.08      1.93 o 
   8  -4  10        1.63        0.98      1.52 o 
  -7  -3  10       17.98       20.38      3.64 o 
  -6  -3  10        3.09        3.60      1.06 o 
  -5  -3  10       28.65       22.64      1.64 o 
  -4  -3  10       20.63       14.95      1.66 o 
  -3  -3  10        4.96        7.69      1.02 o 
  -2  -3  10       43.04       49.07      1.89 o 
  -1  -3  10        5.11        8.50      0.94 o 
   0  -3  10        3.01        3.38      0.70 o 
   1  -3  10      100.55      124.36      4.42 o 
   2  -3  10        0.00       -0.35      0.44 o 
   3  -3  10       46.79       47.28      1.81 o 
   4  -3  10        8.48       11.52      1.66 o 
   5  -3  10        1.11        1.47      1.19 o 
   6  -3  10        3.72        3.55      1.41 o 
   7  -3  10        0.56        0.42      1.25 o 
   8  -3  10        0.00       -1.34      1.34 o 
   9  -3  10        1.19        0.53      1.56 o 
  -8  -2  10        1.48        1.96      2.34 o 
  -7  -2  10        5.13        6.47      1.68 o 
  -6  -2  10       16.65       17.49      1.64 o 
  -5  -2  10       63.80       58.08      3.53 o 
  -4  -2  10        3.25        5.06      0.98 o 
  -3  -2  10       13.51        9.03      1.07 o 
  -2  -2  10       59.67       61.96      2.85 o 
  -1  -2  10       14.88       10.17      0.96 o 
   0  -2  10      188.82      165.33      8.06 o 
   1  -2  10       24.23       22.37      1.04 o 
   2  -2  10      248.07      219.92      5.64 o 
   3  -2  10        9.94        6.90      0.93 o 
   4  -2  10        1.49        1.87      0.77 o 
   5  -2  10       48.69       49.50      2.36 o 
   6  -2  10        1.21        2.76      1.32 o 
   7  -2  10        3.14        4.62      1.55 o 
   8  -2  10       19.46       16.25      2.25 o 
   9  -2  10        3.49        3.46      1.81 o 
  -8  -1  10        2.43        4.06      2.60 o 
  -7  -1  10        3.99        3.22      1.43 o 
  -6  -1  10        1.17        2.20      0.93 o 
  -5  -1  10       23.68       21.70      1.62 o 
  -4  -1  10       98.19      103.98      2.79 o 
  -3  -1  10       64.13       68.14      2.19 o 
  -2  -1  10      267.09      248.27     11.02 o 
  -1  -1  10        5.43        4.52      0.78 o 
   0  -1  10       45.67       43.48      2.27 o 
   1  -1  10       36.58       38.96      1.73 o 
   2  -1  10        0.40        0.58      0.60 o 
   3  -1  10      133.54      123.02      2.63 o 
   4  -1  10       17.51       27.06      1.56 o 
   5  -1  10       14.06       13.63      1.26 o 
   6  -1  10        0.60        1.89      1.58 o 
   7  -1  10       12.44       10.10      1.88 o 
   8  -1  10        6.70        8.13      1.84 o 
   9  -1  10        0.08       -1.32      1.32 o 
  -7   0  10        0.95        0.42      1.17 o 
  -6   0  10       18.21       17.41      2.08 o 
  -5   0  10        1.74        2.94      0.94 o 
  -4   0  10      105.88       99.97      2.76 o 
  -3   0  10        0.19       -0.13      0.56 o 
  -2   0  10        7.74        3.92      0.79 o 
  -1   0  10      197.41      187.53      4.00 o 
   0   0  10      525.23      601.46      9.55 o 
   1   0  10       41.79       47.19      1.30 o 
   2   0  10      418.88      479.87      6.90 o 
   3   0  10      309.90      316.36      4.07 o 
   4   0  10      183.15      185.27      8.86 o 
   5   0  10      130.68      138.86      4.55 o 
   6   0  10       15.44       16.35      1.44 o 
   7   0  10        0.42        3.36      1.49 o 
   8   0  10        2.71        7.25      1.75 o 
   9   0  10        0.20        0.39      1.49 o 
  10   0  10        2.07        3.27      1.90 o 
  -7   1  10        0.84        0.11      1.17 o 
  -6   1  10        5.74        4.11      1.50 o 
  -5   1  10        3.46        5.59      1.12 o 
  -4   1  10        0.72        0.59      0.68 o 
  -3   1  10        0.01       -0.16      0.56 o 
  -2   1  10        0.56        1.51      0.61 o 
  -1   1  10      263.24      246.80      6.95 o 
   0   1  10       91.92       85.86      2.07 o 
   1   1  10      117.52       95.86      1.70 o 
   2   1  10      138.20      140.27      3.13 o 
   3   1  10        0.87        4.32      0.75 o 
   4   1  10        0.08        1.52      0.69 o 
   5   1  10       71.89       65.63      3.49 o 
   6   1  10       16.10       22.16      1.56 o 
   7   1  10       21.57       19.27      1.59 o 
   8   1  10        1.43        1.36      1.55 o 
   9   1  10        3.37        3.05      1.66 o 
  10   1  10        0.02        0.14      1.63 o 
  -7   2  10        6.79        5.48      1.75 o 
  -6   2  10       46.74       44.45      2.86 o 
  -5   2  10       11.19       12.80      1.81 o 
  -4   2  10        8.94       10.74      1.21 o 
  -3   2  10        2.89        2.98      0.77 o 
  -2   2  10       33.12       26.76      2.80 o 
  -1   2  10        7.11        5.02      0.93 o 
   0   2  10      524.50      447.09     27.63 o 
   1   2  10      325.67      307.46      5.36 o 
   2   2  10      162.36      169.27      2.85 o 
   3   2  10       12.39       14.15      1.10 o 
   4   2  10       62.61       56.53      2.39 o 
   5   2  10        2.42        2.29      0.77 o 
   6   2  10        3.18        1.83      0.86 o 
   7   2  10        0.00        1.23      1.05 o 
   8   2  10        3.29        2.50      1.52 o 
   9   2  10        3.97        3.70      1.66 o 
  10   2  10        5.08        6.58      2.06 o 
  -7   3  10        0.21        0.96      1.74 o 
  -6   3  10       13.84       16.14      2.15 o 
  -5   3  10       14.74       17.04      1.99 o 
  -4   3  10       21.71       17.36      1.86 o 
  -3   3  10        6.68        4.11      0.89 o 
  -2   3  10       11.28       14.38      1.22 o 
  -1   3  10        0.10        5.13      0.85 o 
   0   3  10      132.57      116.58      2.45 o 
   1   3  10        0.30        2.31      0.48 o 
   2   3  10       36.86       41.84      1.59 o 
   3   3  10       95.42       77.83      2.45 o 
   4   3  10       58.63       51.61      1.88 o 
   5   3  10        0.29        1.54      0.76 o 
   6   3  10       40.17       33.60      1.81 o 
   7   3  10        0.56        1.02      0.87 o 
   8   3  10        0.12        0.83      0.91 o 
   9   3  10        0.12        0.56      1.40 o 
  10   3  10        3.67        3.39      1.85 o 
  -7   4  10        6.92       11.00      2.08 o 
  -6   4  10        2.55        3.12      1.46 o 
  -5   4  10        3.06        4.78      1.40 o 
  -4   4  10       58.81       50.87      3.93 o 
  -3   4  10       21.44       23.62      1.52 o 
  -2   4  10      443.89      447.48     11.66 o 
  -1   4  10       97.64      100.42      2.48 o 
   0   4  10       41.38       35.54      1.97 o 
   1   4  10      108.91      105.68      5.83 o 
   2   4  10        5.61        7.98      0.92 o 
   3   4  10        6.46        5.22      0.82 o 
   4   4  10       56.49       57.79      3.30 o 
   5   4  10        4.54        3.55      0.89 o 
   6   4  10      136.60      149.02      5.19 o 
   7   4  10        0.03        0.67      0.85 o 
   8   4  10        2.70       -0.51      0.85 o 
   9   4  10        4.95        6.79      1.86 o 
  10   4  10        0.93        0.97      2.00 o 
  -6   5  10        0.09        0.58      1.28 o 
  -5   5  10        2.08        1.95      1.41 o 
  -4   5  10        5.37        4.45      1.40 o 
  -3   5  10       11.17       14.58      1.75 o 
  -2   5  10      156.90      151.42      4.25 o 
  -1   5  10       15.29       13.35      1.15 o 
   0   5  10       12.12       11.74      1.05 o 
   1   5  10        0.97        0.11      0.61 o 
   2   5  10       13.44       17.90      1.27 o 
   3   5  10       14.75       18.25      1.30 o 
   4   5  10       19.83       20.30      1.40 o 
   5   5  10        7.91        9.30      1.17 o 
   6   5  10       19.15       18.47      1.48 o 
   7   5  10        2.55        1.54      1.04 o 
   8   5  10        0.06        1.68      1.01 o 
   9   5  10        0.87        3.00      1.44 o 
  10   5  10        3.11        2.28      2.60 o 
  -6   6  10        4.50        2.55      1.63 o 
  -5   6  10       10.03        8.25      1.85 o 
  -4   6  10        4.09        4.52      1.46 o 
  -3   6  10       17.97       17.50      2.22 o 
  -2   6  10       18.37       17.02      1.37 o 
  -1   6  10       10.43       10.33      1.12 o 
   0   6  10        2.10        4.37      0.74 o 
   1   6  10      156.28      152.21      3.04 o 
   2   6  10       61.00       63.37      2.17 o 
   3   6  10       17.95       15.81      1.30 o 
   4   6  10       35.76       39.29      2.57 o 
   5   6  10       33.33       37.33      2.34 o 
   6   6  10        1.18        0.88      0.83 o 
   7   6  10       15.79       18.17      2.03 o 
   8   6  10        9.96        9.97      1.75 o 
   9   6  10        0.32        1.36      1.35 o 
  -5   7  10        0.49        0.48      1.37 o 
  -4   7  10        0.23        2.55      1.35 o 
  -3   7  10        8.42       10.63      1.72 o 
  -2   7  10        1.41        1.77      1.10 o 
  -1   7  10       40.68       40.88      1.89 o 
   0   7  10       16.92       23.68      1.44 o 
   1   7  10       29.08       31.59      1.81 o 
   2   7  10      253.71      234.65      3.93 o 
   3   7  10       11.06       11.01      1.24 o 
   4   7  10        7.02        6.40      1.03 o 
   5   7  10       53.27       47.00      5.83 o 
   6   7  10       31.78       24.75      2.60 o 
   7   7  10        0.04        0.41      0.99 o 
   8   7  10        7.25        9.30      1.78 o 
   9   7  10        0.82        1.00      1.34 o 
  -5   8  10       10.59        9.12      2.07 o 
  -4   8  10        6.88        5.93      1.73 o 
  -3   8  10       18.85       16.95      2.05 o 
  -2   8  10       16.57       14.91      2.03 o 
  -1   8  10      168.36      170.80      8.40 o 
   0   8  10       24.79       21.51      1.35 o 
   1   8  10       29.19       26.55      1.71 o 
   2   8  10       15.59       16.97      1.46 o 
   3   8  10        1.74        3.41      1.19 o 
   4   8  10       13.74       15.10      1.73 o 
   5   8  10        9.04       13.23      2.12 o 
   6   8  10        0.35        0.30      0.97 o 
   7   8  10        0.83        3.13      1.29 o 
   8   8  10        4.19        1.90      1.33 o 
   9   8  10        0.37        0.92      1.32 o 
  -4   9  10        5.59        5.12      1.82 o 
  -3   9  10       10.76       13.66      2.03 o 
  -2   9  10        8.14        7.90      1.77 o 
  -1   9  10       66.68       64.32      3.09 o 
   0   9  10       53.16       55.61      2.40 o 
   1   9  10       31.83       35.67      2.91 o 
   2   9  10        2.57        0.33      0.99 o 
   3   9  10       10.17        9.80      1.61 o 
   4   9  10        3.39        3.24      1.33 o 
   5   9  10        0.00       -0.13      0.95 o 
   6   9  10        0.10        0.53      1.14 o 
   7   9  10        0.19        2.32      1.55 o 
   8   9  10        0.48        0.58      1.31 o 
  -3  10  10        0.46        1.46      1.58 o 
  -2  10  10        0.46        0.63      1.46 o 
  -1  10  10       13.75       12.61      2.41 o 
   0  10  10        1.71        6.78      2.60 o 
   1  10  10       12.83       19.02      2.01 o 
   2  10  10        1.08        0.14      0.99 o 
   3  10  10        2.09        3.02      1.29 o 
   4  10  10        1.25        1.16      1.62 o 
   5  10  10       18.11       21.58      2.38 o 
   6  10  10        0.99        0.21      1.33 o 
   7  10  10        4.77        6.60      2.22 o 
   8  10  10        2.22        4.70      1.79 o 
  -2  11  10        2.66        0.76      1.52 o 
  -1  11  10        7.78        7.60      2.15 o 
   0  11  10        0.15       -0.82      2.22 o 
   1  11  10        2.28        2.98      2.28 o 
   2  11  10       11.24        9.61      2.95 o 
   3  11  10        0.03        0.03      1.15 o 
   4  11  10        9.85       10.82      1.96 o 
   5  11  10        3.02        3.24      1.49 o 
   6  11  10        1.61        2.11      1.41 o 
   7  11  10        6.07        7.55      3.61 o 
   0  12  10        6.88        9.38      3.04 o 
   1  12  10        7.25        9.31      2.98 o 
   2  12  10        2.02        1.43      1.37 o 
   3  12  10        7.93        9.15      1.93 o 
   4  12  10        1.04        0.55      1.25 o 
   5  12  10        0.43        1.53      1.87 o 
   6  12  10        0.26       -0.28      1.33 o 
   1  13  10        4.70        5.89      3.10 o 
   2  13  10        0.15       -0.63      2.72 o 
   3  13  10        0.06        1.00      1.46 o 
   4  13  10        2.01        1.79      1.52 o 
  -2 -11  11        3.30        3.07      1.51 o 
  -1 -11  11        4.27        3.33      1.47 o 
   0 -11  11       10.22       10.33      3.04 o 
   1 -11  11       21.38       24.27      3.80 o 
   2 -11  11        0.04        1.71      2.34 o 
  -4 -10  11        5.11        5.03      1.60 o 
  -3 -10  11        6.10        5.59      1.61 o 
  -2 -10  11        9.98       10.02      1.84 o 
  -1 -10  11       30.19       34.14      2.63 o 
   0 -10  11       11.99       14.89      2.98 o 
   1 -10  11        7.55       10.46      2.79 o 
   2 -10  11        6.46        5.96      2.47 o 
   3 -10  11       22.62       23.83      4.06 o 
   4 -10  11        1.99        5.64      3.17 o 
  -5  -9  11        3.63        3.42      2.34 o 
  -4  -9  11        2.45        1.63      1.25 o 
  -3  -9  11        5.22        6.39      1.59 o 
  -2  -9  11        8.03       10.37      1.77 o 
  -1  -9  11       12.11        9.65      1.66 o 
   0  -9  11        3.04        1.78      1.15 o 
   1  -9  11        6.19        3.93      2.03 o 
   2  -9  11        0.19        0.06      1.84 o 
   3  -9  11        9.89       17.81      3.49 o 
   4  -9  11        0.49        0.19      2.72 o 
   5  -9  11        0.78        1.33      2.85 o 
  -5  -8  11       11.09       13.31      2.07 o 
  -4  -8  11        1.99        2.24      1.22 o 
  -3  -8  11        6.13        8.35      1.68 o 
  -2  -8  11        0.04        1.09      1.01 o 
  -1  -8  11       42.84       49.57      2.91 o 
   0  -8  11       18.23       15.71      1.83 o 
   1  -8  11       72.66       73.27      3.13 o 
   2  -8  11        0.39        2.85      1.84 o 
   3  -8  11        0.78        0.00      2.09 o 
   4  -8  11        0.02        1.77      2.28 o 
   5  -8  11        0.77       -0.06      2.53 o 
   6  -8  11        2.38        4.74      1.92 o 
  -6  -7  11       43.04       46.42      3.20 o 
  -5  -7  11        6.82       12.46      1.96 o 
  -4  -7  11        3.99        6.36      1.45 o 
  -3  -7  11       12.66        9.21      1.59 o 
  -2  -7  11        6.57        7.73      1.48 o 
  -1  -7  11       27.94       29.96      2.22 o 
   0  -7  11        7.73        7.12      1.39 o 
   1  -7  11        0.38        0.46      0.90 o 
   2  -7  11        0.38        0.32      0.83 o 
   3  -7  11        3.19        4.31      1.43 o 
   4  -7  11        0.14        0.76      1.23 o 
   5  -7  11        2.32        3.05      1.52 o 
   6  -7  11        1.99        1.93      1.63 o 
   7  -7  11        0.19        0.62      1.67 o 
  -6  -6  11       33.18       35.31      2.80 o 
  -5  -6  11        5.16        3.85      1.41 o 
  -4  -6  11        3.40        1.63      1.06 o 
  -3  -6  11       75.49       71.81      3.20 o 
  -2  -6  11        1.57        3.42      1.24 o 
  -1  -6  11      107.82       91.68      3.31 o 
   0  -6  11      137.20      126.83      3.05 o 
   1  -6  11       24.92       25.95      1.66 o 
   2  -6  11        7.49        6.40      0.91 o 
   3  -6  11        3.26        3.32      1.34 o 
   4  -6  11        0.01        0.29      1.20 o 
   5  -6  11        0.10        0.14      1.23 o 
   6  -6  11        9.63        9.92      1.89 o 
   7  -6  11        0.05       -1.46      1.53 o 
  -7  -5  11        0.21       -0.57      1.39 o 
  -6  -5  11        9.48        6.90      1.63 o 
  -5  -5  11        1.86        2.69      1.21 o 
  -4  -5  11       56.31       57.03      2.93 o 
  -3  -5  11       22.99       18.69      1.86 o 
  -2  -5  11       23.91       24.37      1.65 o 
  -1  -5  11        8.58        9.83      1.16 o 
   0  -5  11       58.54       50.80      3.12 o 
   1  -5  11       37.44       36.47      1.81 o 
   2  -5  11      210.71      195.17      9.05 o 
   3  -5  11      104.67       94.23      4.97 o 
   4  -5  11        7.40        5.58      1.71 o 
   5  -5  11        0.83        0.18      1.16 o 
   6  -5  11        0.11        2.27      1.35 o 
   7  -5  11        0.14        1.03      1.57 o 
   8  -5  11        0.12        1.47      1.75 o 
  -7  -4  11       23.94       24.76      2.53 o 
  -6  -4  11        2.00        4.17      1.40 o 
  -5  -4  11        2.58        3.88      2.22 o 
  -4  -4  11       34.58       30.41      2.63 o 
  -3  -4  11        6.47        6.97      1.09 o 
  -2  -4  11      140.35      136.78      3.73 o 
  -1  -4  11       33.80       30.79      1.68 o 
   0  -4  11       18.71       24.05      1.68 o 
   1  -4  11       46.83       52.93      1.93 o 
   2  -4  11        8.40        9.04      1.05 o 
   3  -4  11       47.02       53.92      2.43 o 
   4  -4  11        5.75        1.42      1.16 o 
   5  -4  11        4.21        4.51      1.38 o 
   6  -4  11        3.36        3.95      1.55 o 
   7  -4  11        0.75        1.91      1.51 o 
   8  -4  11        0.36        0.30      1.60 o 
  -7  -3  11        3.56        5.71      1.63 o 
  -6  -3  11        1.07        0.32      0.92 o 
  -5  -3  11        3.83        7.01      1.49 o 
  -4  -3  11        7.21        8.63      1.19 o 
  -3  -3  11       31.13       26.46      1.63 o 
  -2  -3  11        8.22        6.63      1.00 o 
  -1  -3  11        8.35        6.64      0.95 o 
   0  -3  11      111.48      117.75      4.11 o 
   1  -3  11       12.11       17.30      1.22 o 
   2  -3  11        2.28        0.96      0.68 o 
   3  -3  11       16.07       12.69      1.20 o 
   4  -3  11       31.79       27.73      1.70 o 
   5  -3  11        2.26        2.43      1.32 o 
   6  -3  11        0.17        0.72      1.25 o 
   7  -3  11        0.21        0.87      1.34 o 
   8  -3  11        1.30        2.16      1.55 o 
  -7  -2  11        1.95        2.48      1.46 o 
  -6  -2  11       12.99       10.31      1.46 o 
  -5  -2  11       18.86       18.79      1.62 o 
  -4  -2  11       12.70       18.28      1.52 o 
  -3  -2  11       53.84       41.49      1.94 o 
  -2  -2  11      133.59      122.27      6.58 o 
  -1  -2  11        6.95       10.55      1.06 o 
   0  -2  11       34.60       29.51      2.04 o 
   1  -2  11      295.33      266.84      6.63 o 
   2  -2  11        6.46        7.37      0.97 o 
   3  -2  11      140.77      139.23      2.94 o 
   4  -2  11      127.19      126.71      3.78 o 
   5  -2  11       70.26       64.24      2.40 o 
   6  -2  11       39.37       42.70      2.78 o 
   7  -2  11        8.51        5.67      1.71 o 
   8  -2  11        1.60        1.75      1.61 o 
   9  -2  11        0.02        1.27      1.67 o 
  -7  -1  11        5.45        6.34      1.78 o 
  -6  -1  11       51.02       55.49      3.73 o 
  -5  -1  11       10.19        7.77      1.25 o 
  -4  -1  11       41.28       33.26      1.89 o 
  -3  -1  11       42.23       47.92      2.00 o 
  -2  -1  11       24.84       21.73      1.41 o 
  -1  -1  11        3.77        2.97      1.05 o 
   0  -1  11       51.07       57.27      2.51 o 
   1  -1  11      418.31      377.33     18.16 o 
   2  -1  11        8.44       12.59      1.10 o 
   3  -1  11      252.14      252.27      3.84 o 
   4  -1  11       28.53       25.36      1.60 o 
   5  -1  11       11.33       11.99      1.29 o 
   6  -1  11        0.28        0.59      1.20 o 
   7  -1  11        0.35        0.95      1.87 o 
   8  -1  11        8.50        7.06      1.88 o 
   9  -1  11        0.05       -1.02      1.40 o 
  -7   0  11        7.04        8.61      1.96 o 
  -6   0  11       36.82       39.56      2.88 o 
  -5   0  11       87.64       90.47      2.93 o 
  -4   0  11      108.81      101.49      2.91 o 
  -3   0  11        2.82        3.65      0.88 o 
  -2   0  11       43.48       43.47      1.90 o 
  -1   0  11      100.23       92.27      2.40 o 
   0   0  11       63.39       70.04      2.03 o 
   1   0  11       77.62       91.45      3.02 o 
   2   0  11       13.61       19.56      1.34 o 
   3   0  11      449.91      430.93      5.02 o 
   4   0  11        0.07        1.58      0.81 o 
   5   0  11       83.07       70.66      2.37 o 
   6   0  11       18.51       21.14      1.61 o 
   7   0  11       18.02       14.57      2.57 o 
   8   0  11        7.93       12.05      2.10 o 
   9   0  11        0.01        1.87      1.77 o 
  -7   1  11        8.64       12.36      2.20 o 
  -6   1  11       21.27       27.68      2.60 o 
  -5   1  11        1.18        0.62      0.90 o 
  -4   1  11       48.36       42.78      2.03 o 
  -3   1  11       27.60       27.35      1.60 o 
  -2   1  11       10.79       12.31      1.14 o 
  -1   1  11      263.82      276.74      5.38 o 
   0   1  11        0.54        1.08      0.88 o 
   1   1  11       11.68       14.71      1.52 o 
   2   1  11      222.59      202.57      3.93 o 
   3   1  11        4.17        3.98      0.83 o 
   4   1  11        0.21       -0.62      0.81 o 
   5   1  11      115.79      130.34      3.25 o 
   6   1  11       41.28       36.46      1.94 o 
   7   1  11       70.49       63.86      2.52 o 
   8   1  11        3.54        7.49      1.85 o 
   9   1  11        1.36        1.36      1.64 o 
  -7   2  11        0.08        0.92      1.51 o 
  -6   2  11        0.27        0.79      1.27 o 
  -5   2  11        4.22        2.80      1.34 o 
  -4   2  11       81.51       82.39      3.00 o 
  -3   2  11       12.96       19.96      1.63 o 
  -2   2  11       67.18       62.73      3.51 o 
  -1   2  11      132.12      123.14      4.26 o 
   0   2  11      215.08      194.40      3.24 o 
   1   2  11      268.00      300.09      5.20 o 
   2   2  11        9.27       15.31      1.20 o 
   3   2  11        6.70        6.62      0.92 o 
   4   2  11        2.49        8.07      1.03 o 
   5   2  11       14.09       14.58      1.30 o 
   6   2  11        0.07        0.77      1.17 o 
   7   2  11        3.77        3.82      1.11 o 
   8   2  11        1.71        1.80      1.49 o 
   9   2  11        5.68        7.43      1.95 o 
  10   2  11        0.28        2.60      2.53 o 
  -7   3  11        0.09        1.58      1.96 o 
  -6   3  11        2.60        2.79      1.54 o 
  -5   3  11        1.98        4.86      1.53 o 
  -4   3  11        8.04        8.13      1.57 o 
  -3   3  11        0.66        0.03      0.60 o 
  -2   3  11       38.41       33.62      1.72 o 
  -1   3  11       93.10       83.91      2.38 o 
   0   3  11      484.60      514.97     13.86 o 
   1   3  11       87.85       92.66      3.12 o 
   2   3  11       49.58       44.26      1.96 o 
   3   3  11        0.82        3.43      0.77 o 
   4   3  11        6.29        9.73      1.08 o 
   5   3  11        1.95        0.38      0.72 o 
   6   3  11       17.37       18.25      1.52 o 
   7   3  11        1.51        1.84      0.94 o 
   8   3  11        7.67        9.39      1.69 o 
   9   3  11        0.27        1.34      1.52 o 
  10   3  11        0.14        2.66      2.34 o 
  -6   4  11        3.24        6.38      1.74 o 
  -5   4  11        0.26       -0.95      0.95 o 
  -4   4  11       12.39       13.98      1.87 o 
  -3   4  11        1.68        1.88      0.81 o 
  -2   4  11       10.17       10.57      1.15 o 
  -1   4  11       11.99       16.71      2.45 o 
   0   4  11        0.46        1.77      0.67 o 
   1   4  11       49.32       44.52      2.35 o 
   2   4  11       47.50       42.49      1.76 o 
   3   4  11       11.91       12.36      1.30 o 
   4   4  11        1.79        2.63      0.81 o 
   5   4  11        5.45        5.65      1.04 o 
   6   4  11        3.90        2.86      1.00 o 
   7   4  11        2.03        1.62      0.97 o 
   8   4  11        0.29       -0.05      1.01 o 
   9   4  11        0.51        0.68      1.96 o 
  -6   5  11        0.00        2.23      1.49 o 
  -5   5  11        4.06        3.62      1.47 o 
  -4   5  11        2.53        1.82      1.31 o 
  -3   5  11       19.48       18.48      1.95 o 
  -2   5  11        2.98        1.34      0.77 o 
  -1   5  11        0.01        0.17      0.64 o 
   0   5  11       79.06       74.36      2.24 o 
   1   5  11        0.59        2.99      0.82 o 
   2   5  11        2.45        2.76      0.81 o 
   3   5  11       25.53       28.60      1.65 o 
   4   5  11        7.04        8.82      1.13 o 
   5   5  11       67.74       68.25      2.37 o 
   6   5  11        0.14        1.27      0.87 o 
   7   5  11       14.07        9.00      1.50 o 
   8   5  11       11.99        7.64      1.37 o 
   9   5  11        0.01        0.03      1.23 o 
  -5   6  11        0.04        0.60      1.28 o 
  -4   6  11        1.02        2.88      1.41 o 
  -3   6  11        5.19        8.57      1.67 o 
  -2   6  11        6.98        7.88      1.14 o 
  -1   6  11        2.08        0.66      0.72 o 
   0   6  11        3.95        5.75      1.29 o 
   1   6  11      247.61      250.33      7.18 o 
   2   6  11        6.07        2.53      0.88 o 
   3   6  11       16.23       15.45      1.35 o 
   4   6  11       22.87       18.80      1.47 o 
   5   6  11        1.79        2.72      0.94 o 
   6   6  11        0.53        1.66      0.93 o 
   7   6  11       21.13       24.99      2.23 o 
   8   6  11        1.13        0.19      1.71 o 
   9   6  11        0.02        2.26      1.41 o 
  -5   7  11        0.60        1.03      1.45 o 
  -4   7  11        0.22       -0.04      1.14 o 
  -3   7  11        6.56        9.03      1.70 o 
  -2   7  11       21.01       24.27      2.17 o 
  -1   7  11        0.23       -0.29      0.80 o 
   0   7  11       16.18       15.99      1.78 o 
   1   7  11        0.07        1.50      0.92 o 
   2   7  11       19.59       18.26      1.49 o 
   3   7  11        4.00        4.12      1.00 o 
   4   7  11        1.53        2.28      0.89 o 
   5   7  11        0.75        1.03      1.05 o 
   6   7  11        4.41        7.54      1.55 o 
   7   7  11        3.63        1.76      1.29 o 
   8   7  11        1.21        2.24      1.37 o 
   9   7  11        1.78        1.28      1.47 o 
  -4   8  11        0.63        1.37      1.62 o 
  -3   8  11        0.34       -0.52      1.13 o 
  -2   8  11       10.50       12.53      2.88 o 
  -1   8  11        0.45        1.41      1.55 o 
   0   8  11        0.48       -0.73      0.99 o 
   1   8  11        0.06        0.59      0.87 o 
   2   8  11       30.51       23.25      1.67 o 
   3   8  11        0.03        1.41      1.02 o 
   4   8  11        9.52        8.97      1.51 o 
   5   8  11        9.77        9.69      2.09 o 
   6   8  11        0.11        0.29      1.01 o 
   7   8  11        6.64        7.35      1.93 o 
   8   8  11        0.62        0.86      1.24 o 
   9   8  11        0.72        1.52      1.77 o 
  -4   9  11        0.35        1.18      1.62 o 
  -3   9  11        0.24        2.31      1.43 o 
  -2   9  11        6.64        9.44      1.76 o 
  -1   9  11        0.44        0.22      1.11 o 
   0   9  11        6.86        5.89      1.90 o 
   1   9  11       53.87       39.79      5.13 o 
   2   9  11       21.07       19.61      4.15 o 
   3   9  11       10.66        9.96      1.68 o 
   4   9  11        2.10        2.18      1.17 o 
   5   9  11        0.22        0.90      1.15 o 
   6   9  11       10.73       11.57      1.93 o 
   7   9  11        6.31        4.67      1.58 o 
   8   9  11        4.21        5.92      1.75 o 
  -3  10  11        1.19        1.33      1.71 o 
  -2  10  11        5.34        5.32      2.03 o 
   1  10  11        5.11        6.36      1.57 o 
   2  10  11        4.22        4.22      1.43 o 
   3  10  11        0.17        0.89      1.09 o 
   4  10  11        0.04        0.72      2.38 o 
   5  10  11        0.03       -0.73      1.20 o 
   6  10  11        0.08        1.18      1.32 o 
   7  10  11        0.36        1.96      1.41 o 
  -2  11  11        2.64        2.85      1.90 o 
   1  11  11        0.87        2.66      2.28 o 
   2  11  11        2.81        3.03      1.49 o 
   3  11  11        0.60        2.43      1.41 o 
   4  11  11        1.94        0.81      1.43 o 
   5  11  11        3.21        3.83      1.77 o 
   6  11  11        0.57       -0.44      1.23 o 
   7  11  11        0.47        0.89      2.60 o 
   1  12  11        0.10       -0.38      2.47 o 
   2  12  11        0.14       -0.44      2.47 o 
   3  12  11        2.61        2.76      1.52 o 
   4  12  11        2.47        0.97      1.46 o 
   5  12  11        4.85        4.65      2.22 o 
  -2 -10  12        5.53        7.49      1.83 o 
  -1 -10  12        4.83        6.03      1.71 o 
   0 -10  12        0.27        1.39      2.09 o 
   1 -10  12        2.98        6.15      2.66 o 
  -4  -9  12        3.55        1.88      1.41 o 
  -3  -9  12        7.23       11.01      1.98 o 
  -2  -9  12        0.54        1.70      1.58 o 
  -1  -9  12        0.00        0.58      1.19 o 
   0  -9  12        2.13        3.12      1.37 o 
   1  -9  12        6.80        8.49      2.53 o 
   4  -9  12        0.00       -0.57      2.72 o 
  -4  -8  12       11.09       13.60      2.06 o 
  -3  -8  12        7.02        8.44      1.70 o 
  -2  -8  12        4.29        3.66      1.35 o 
  -1  -8  12       12.12       10.81      1.79 o 
   0  -8  12        7.57        8.58      1.59 o 
   1  -8  12        0.64       -0.28      0.99 o 
   4  -8  12        6.30        4.82      2.79 o 
   5  -8  12        3.81        2.15      2.85 o 
  -5  -7  12        6.37        5.85      1.63 o 
  -4  -7  12        7.66        7.56      2.63 o 
  -3  -7  12       10.54       12.41      1.81 o 
  -2  -7  12       41.30       44.62      2.71 o 
  -1  -7  12        0.26       -0.07      0.91 o 
   0  -7  12        6.45        5.13      1.32 o 
   1  -7  12       25.28       25.67      2.10 o 
   2  -7  12        0.10        0.06      1.20 o 
   3  -7  12        6.24        7.70      1.67 o 
   4  -7  12        0.16       -1.16      1.16 o 
   5  -7  12        0.39       -0.21      1.71 o 
   6  -7  12        0.04        0.06      1.61 o 
  -6  -6  12        1.20        1.55      1.36 o 
  -5  -6  12       20.29       17.79      2.22 o 
  -4  -6  12        1.44       -0.23      1.00 o 
  -3  -6  12        0.42        0.46      0.94 o 
  -2  -6  12        3.70        6.18      1.39 o 
  -1  -6  12       25.53       22.71      1.97 o 
   0  -6  12       31.16       35.61      2.31 o 
   1  -6  12        1.83        0.51      0.80 o 
   2  -6  12        0.22        0.87      1.03 o 
   3  -6  12       15.93       14.58      1.85 o 
   4  -6  12       12.16       12.09      1.85 o 
   5  -6  12        0.19       -0.07      1.28 o 
   6  -6  12        0.04        1.64      1.47 o 
   7  -6  12        0.19       -1.35      1.56 o 
  -6  -5  12        0.23        0.45      1.36 o 
  -5  -5  12       23.49       27.28      2.42 o 
  -4  -5  12       21.60       32.42      3.36 o 
  -3  -5  12       13.36       11.43      1.66 o 
  -2  -5  12       32.77       26.36      2.21 o 
  -1  -5  12      128.77      137.94      7.02 o 
   0  -5  12       14.48       11.79      1.27 o 
   1  -5  12        1.27        0.63      0.83 o 
   2  -5  12        0.79        1.08      1.20 o 
   3  -5  12       15.13       17.87      1.90 o 
   4  -5  12        2.00        2.72      1.36 o 
   5  -5  12        0.80        3.28      1.48 o 
   6  -5  12        0.00        1.82      1.49 o 
   7  -5  12        7.38        8.75      3.17 o 
  -6  -4  12        7.60        9.81      1.84 o 
  -5  -4  12        0.16       -0.77      1.39 o 
  -4  -4  12        8.44        9.35      1.34 o 
  -3  -4  12        8.94        5.13      1.12 o 
  -2  -4  12        2.11        2.85      0.92 o 
  -1  -4  12       90.40       76.83      2.76 o 
   0  -4  12       93.91       97.44      5.06 o 
   1  -4  12      192.33      183.75      7.44 o 
   2  -4  12        2.18       -0.02      0.83 o 
   3  -4  12       11.41       15.86      1.39 o 
   4  -4  12       19.12       18.34      3.58 o 
   5  -4  12        0.96        1.84      1.32 o 
   6  -4  12        0.00       -1.13      1.22 o 
   7  -4  12        0.01       -0.75      1.45 o 
   8  -4  12        0.19       -0.04      1.67 o 
  -6  -3  12        6.26        7.92      1.78 o 
  -5  -3  12        6.60        5.38      1.20 o 
  -4  -3  12       94.69       89.51      6.01 o 
  -3  -3  12       13.86       13.11      1.36 o 
  -2  -3  12        0.45        1.31      1.25 o 
  -1  -3  12        6.30        9.37      1.13 o 
   0  -3  12       59.99       49.49      2.00 o 
   1  -3  12      153.28      144.77      3.94 o 
   2  -3  12       10.74       16.75      1.81 o 
   3  -3  12        4.72        5.50      1.01 o 
   4  -3  12       38.55       36.10      1.93 o 
   5  -3  12        0.74       -0.01      1.23 o 
   6  -3  12        0.39        1.05      1.35 o 
   7  -3  12        1.16        2.24      1.57 o 
   8  -3  12        0.14        0.06      1.60 o 
  -6  -2  12        8.52       11.96      1.59 o 
  -5  -2  12       11.58        8.85      1.37 o 
  -4  -2  12       39.05       34.97      1.99 o 
  -3  -2  12       77.57       71.18      3.15 o 
  -2  -2  12       35.02       34.64      1.82 o 
  -1  -2  12      201.41      197.50      6.38 o 
   0  -2  12      133.88      136.08      4.71 o 
   1  -2  12       30.83       23.78      2.12 o 
   2  -2  12        0.07       -0.53      0.80 o 
   3  -2  12        2.41        1.60      0.83 o 
   4  -2  12       20.42       25.16      1.69 o 
   5  -2  12        0.94        0.68      0.90 o 
   6  -2  12       26.83       30.73      2.76 o 
   7  -2  12        0.52        1.85      1.47 o 
   8  -2  12        0.01        1.70      1.63 o 
  -7  -1  12        0.16        1.14      1.96 o 
  -6  -1  12        1.76        2.29      1.06 o 
  -5  -1  12       11.95        9.76      1.42 o 
  -4  -1  12       36.59       38.82      2.05 o 
  -3  -1  12      172.91      173.50      3.70 o 
  -2  -1  12        0.23        0.70      0.68 o 
  -1  -1  12      200.75      170.20      8.63 o 
   0  -1  12       66.30       73.91      4.29 o 
   1  -1  12      368.34      403.59      6.27 o 
   2  -1  12       91.54       82.82      3.13 o 
   3  -1  12        0.01        0.93      0.78 o 
   4  -1  12       35.73       46.48      2.06 o 
   5  -1  12       65.37       64.89      2.39 o 
   6  -1  12        8.90        9.26      1.77 o 
   7  -1  12        7.89        6.29      1.77 o 
   8  -1  12        0.56       -0.51      1.45 o 
   9  -1  12        0.00        0.63      1.67 o 
  -6   0  12        0.93        0.66      1.32 o 
  -5   0  12       13.16       17.81      1.67 o 
  -4   0  12        2.31        2.14      0.87 o 
  -3   0  12        1.59        1.06      0.77 o 
  -2   0  12       54.63       41.60      1.90 o 
  -1   0  12       49.42       49.30      1.94 o 
   0   0  12        2.47        2.28      0.68 o 
   1   0  12      294.59      318.01      7.41 o 
   2   0  12       64.24       47.75      2.54 o 
   3   0  12        1.98        3.24      0.90 o 
   4   0  12       17.51       22.48      1.56 o 
   5   0  12        2.01        2.93      0.98 o 
   6   0  12        6.75       10.35      1.39 o 
   7   0  12        1.53        0.96      1.39 o 
   8   0  12        2.67        5.21      1.84 o 
   9   0  12        0.86        0.05      1.62 o 
  -6   1  12       10.46        7.15      1.76 o 
  -5   1  12        0.59       -0.08      1.21 o 
  -4   1  12        0.78        1.13      0.96 o 
  -3   1  12       29.62       29.34      1.93 o 
  -2   1  12       18.81       17.55      1.38 o 
  -1   1  12        1.01        1.74      0.73 o 
   0   1  12       75.52       73.76      2.30 o 
   1   1  12      225.42      217.05      4.65 o 
   2   1  12      119.79      100.75      3.33 o 
   3   1  12      406.29      407.10      4.92 o 
   4   1  12        3.56        2.66      0.88 o 
   5   1  12        0.47        1.32      0.90 o 
   6   1  12       20.57       21.83      1.67 o 
   7   1  12       11.55       14.38      2.18 o 
   8   1  12        2.78        7.01      1.93 o 
   9   1  12        3.68        5.00      2.53 o 
  -6   2  12        0.12       -0.72      1.28 o 
  -5   2  12       17.05       19.17      2.24 o 
  -4   2  12       12.82       12.66      1.44 o 
  -3   2  12       12.52       11.90      1.27 o 
  -2   2  12        0.69        0.29      0.63 o 
  -1   2  12      120.02      117.20      3.56 o 
   0   2  12       87.77       91.63      3.24 o 
   1   2  12       18.61       15.37      1.67 o 
   2   2  12       46.13       44.35      2.39 o 
   3   2  12       35.74       49.19      1.96 o 
   4   2  12        7.17        8.11      1.10 o 
   5   2  12       28.96       25.36      1.65 o 
   6   2  12        8.63        7.11      1.43 o 
   7   2  12        4.69        9.64      1.41 o 
   8   2  12        0.07        0.28      1.52 o 
   9   2  12        1.01        1.46      1.75 o 
  -6   3  12       17.27       21.55      2.57 o 
  -5   3  12        0.16        0.51      1.25 o 
  -4   3  12       22.07       20.20      2.15 o 
  -3   3  12        4.21        3.87      0.98 o 
  -2   3  12       16.29       16.73      1.52 o 
  -1   3  12      177.90      174.20      3.40 o 
   0   3  12        1.10        3.49      1.12 o 
   1   3  12       49.20       47.59      4.15 o 
   2   3  12       37.74       47.30      1.87 o 
   3   3  12        5.34        6.18      0.97 o 
   4   3  12       31.92       22.69      1.50 o 
   5   3  12       16.59       20.50      1.53 o 
   6   3  12        5.37        5.59      1.16 o 
   7   3  12       70.87       80.82      2.84 o 
   8   3  12        2.10        0.89      1.28 o 
   9   3  12        1.39        0.64      1.63 o 
  -6   4  12       29.90       37.12      3.04 o 
  -5   4  12        1.79        1.79      1.37 o 
  -4   4  12       16.56       17.40      2.07 o 
  -3   4  12        2.29        1.66      1.63 o 
  -2   4  12        0.14        0.77      0.75 o 
  -1   4  12        3.12        5.49      0.95 o 
   0   4  12        3.73        4.14      1.26 o 
   1   4  12        0.41        0.42      0.90 o 
   2   4  12       57.97       49.22      1.93 o 
   3   4  12        0.73        1.24      0.74 o 
   4   4  12        8.73       11.43      1.25 o 
   5   4  12        4.36        6.25      1.13 o 
   6   4  12        9.95       11.82      1.39 o 
   7   4  12        0.94        0.67      0.93 o 
   8   4  12        3.79        2.79      1.19 o 
   9   4  12        0.28        0.06      2.03 o 
  -5   5  12        3.27        3.83      1.63 o 
  -4   5  12       15.28       18.13      2.16 o 
  -3   5  12        2.61        2.53      1.32 o 
  -2   5  12        0.14        0.26      0.77 o 
  -1   5  12        9.53       10.37      1.17 o 
   0   5  12        2.70        1.42      1.09 o 
   1   5  12       13.48       17.62      1.78 o 
   2   5  12        3.45        0.55      0.71 o 
   3   5  12        2.40        2.88      0.90 o 
   4   5  12       21.45       26.26      1.67 o 
   5   5  12       16.54       18.61      1.83 o 
   6   5  12       17.51       19.74      1.65 o 
   7   5  12        9.00        8.23      2.23 o 
   8   5  12        5.87        5.86      1.33 o 
   9   5  12        0.05       -0.07      1.30 o 
  -5   6  12        2.50        2.89      1.64 o 
  -4   6  12        0.94        0.03      1.24 o 
  -3   6  12       27.48       29.57      2.45 o 
  -2   6  12        0.49        1.76      1.21 o 
  -1   6  12        9.34        7.16      1.12 o 
   0   6  12       18.52       17.79      1.88 o 
   1   6  12        0.27        0.87      1.11 o 
   2   6  12       12.67       16.83      1.43 o 
   3   6  12        0.75        1.66      0.84 o 
   4   6  12        0.59       -0.31      0.70 o 
   5   6  12        5.09        2.72      1.00 o 
   6   6  12       11.22       13.60      1.50 o 
   7   6  12        0.01        0.48      0.95 o 
   8   6  12        0.35       -0.26      1.11 o 
   9   6  12        0.21       -0.81      1.30 o 
  -4   7  12        2.60        1.26      1.65 o 
  -3   7  12       12.47       11.52      1.93 o 
  -2   7  12        1.09       -0.09      1.05 o 
  -1   7  12        0.66       -0.44      1.17 o 
   0   7  12       31.13       32.63      2.42 o 
   1   7  12       16.02       25.56      2.16 o 
   2   7  12        0.75        1.63      0.89 o 
   3   7  12        0.18        0.36      0.76 o 
   4   7  12        6.15        3.19      1.05 o 
   5   7  12        2.02        0.88      1.06 o 
   6   7  12        0.02       -0.37      1.00 o 
   7   7  12        1.49        3.00      1.35 o 
   8   7  12        0.69        1.10      1.34 o 
   9   7  12        3.26        2.15      1.90 o 
  -4   8  12        1.56        1.52      1.44 o 
  -3   8  12        5.26        6.53      1.76 o 
  -2   8  12        1.97        2.17      1.43 o 
  -1   8  12        0.99        4.31      2.60 o 
   0   8  12       17.55       19.61      2.09 o 
   1   8  12       16.19       11.30      1.70 o 
   2   8  12        0.12        1.40      0.93 o 
   3   8  12        5.60       10.41      1.81 o 
   4   8  12        0.00       -0.08      1.00 o 
   5   8  12        2.98        2.23      1.20 o 
   6   8  12        4.17        2.35      1.35 o 
   7   8  12        0.72        0.46      1.27 o 
   8   8  12        0.54        1.52      1.46 o 
  -3   9  12       17.05       19.60      2.51 o 
  -2   9  12       11.41        8.91      1.87 o 
  -1   9  12       13.10       12.55      3.23 o 
   0   9  12        2.08        2.35      1.39 o 
   1   9  12        7.70        6.53      1.96 o 
   2   9  12       53.06       56.63      3.08 o 
   3   9  12        0.67        0.15      1.04 o 
   4   9  12        0.03        0.57      1.10 o 
   5   9  12       11.76       12.32      2.66 o 
   6   9  12        0.45        0.34      1.24 o 
   7   9  12        4.37        4.97      1.69 o 
   8   9  12        0.20        1.05      1.93 o 
   1  10  12       15.55       13.31      2.53 o 
   2  10  12        0.56        0.71      1.14 o 
   3  10  12        9.68        8.51      2.03 o 
   4  10  12        0.05        0.38      1.16 o 
   5  10  12       11.57       10.28      1.90 o 
   6  10  12        0.73        1.65      1.37 o 
   7  10  12        4.86        7.14      1.86 o 
   2  11  12        0.65        0.90      1.28 o 
   3  11  12        8.93        9.53      1.90 o 
   4  11  12        3.39        3.47      1.61 o 
   5  11  12        3.93        3.13      1.51 o 
   6  11  12        1.19        1.89      1.47 o 
   2  12  12        0.14       -1.58      2.60 o 
   3  12  12        0.29        0.77      1.35 o 
   4  12  12        0.01        1.69      2.69 o 
  -2  -9  13        1.34       -0.13      1.74 o 
  -1  -9  13        2.16        3.79      1.52 o 
   0  -9  13        1.85        3.08      1.41 o 
  -4  -8  13       21.69       21.86      3.49 o 
  -3  -8  13        1.78        1.81      1.32 o 
  -2  -8  13       19.72       16.23      2.10 o 
  -1  -8  13        1.20        1.88      1.29 o 
   0  -8  13        0.01       -0.44      1.06 o 
   1  -8  13        1.74        0.19      1.46 o 
  -4  -7  13        8.02        9.34      1.86 o 
  -3  -7  13        2.21        1.28      1.13 o 
  -2  -7  13       19.28       19.39      2.15 o 
  -1  -7  13        0.83        1.39      1.12 o 
   0  -7  13        8.82        5.81      1.43 o 
   1  -7  13       19.17       15.90      2.60 o 
   4  -7  13        0.67        0.00      1.28 o 
   5  -7  13        0.21       -0.56      1.51 o 
  -5  -6  13        0.33       -0.79      2.03 o 
  -4  -6  13        8.16        7.85      1.72 o 
  -3  -6  13        0.15        0.46      0.99 o 
  -2  -6  13        0.71        0.83      0.96 o 
  -1  -6  13        0.10       -0.27      0.87 o 
   0  -6  13        7.68        8.98      1.57 o 
   1  -6  13        0.04       -0.65      0.91 o 
   2  -6  13        5.54        9.79      1.58 o 
   3  -6  13        0.78        0.44      1.65 o 
   4  -6  13        0.12       -0.17      1.29 o 
   5  -6  13        1.83        3.04      1.61 o 
   6  -6  13        0.11        0.20      1.51 o 
  -5  -5  13       13.56       14.78      2.13 o 
  -4  -5  13        6.89        7.72      1.63 o 
  -3  -5  13        2.07        2.14      1.19 o 
  -2  -5  13       18.06       17.28      1.90 o 
  -1  -5  13        4.77        6.54      1.16 o 
   0  -5  13        4.95        8.37      1.21 o 
   1  -5  13        1.43        3.09      1.33 o 
   2  -5  13       23.88       23.73      2.00 o 
   3  -5  13        6.69        5.87      1.37 o 
   4  -5  13        0.72        2.49      1.41 o 
   5  -5  13        5.81        5.63      1.64 o 
   6  -5  13        4.16        3.62      1.70 o 
   7  -5  13        3.34        3.34      1.84 o 
  -6  -4  13        3.16        4.00      1.61 o 
  -5  -4  13        0.81        0.57      1.05 o 
  -4  -4  13        1.86        4.69      1.38 o 
  -3  -4  13       41.72       51.10      2.70 o 
  -2  -4  13       23.90       23.09      1.66 o 
  -1  -4  13        2.00        2.37      0.93 o 
   0  -4  13      256.61      244.83     13.23 o 
   1  -4  13      106.38       97.14      9.69 o 
   2  -4  13       28.26       27.31      2.88 o 
   3  -4  13        8.35        6.64      1.49 o 
   4  -4  13       15.11       16.27      1.99 o 
   5  -4  13        2.73        1.86      1.35 o 
   6  -4  13        5.59        6.35      2.41 o 
   7  -4  13        0.30       -0.20      1.44 o 
  -6  -3  13        0.91        2.98      1.37 o 
  -5  -3  13        0.58        2.90      1.17 o 
  -4  -3  13        0.71        0.22      0.85 o 
  -3  -3  13        2.82        1.01      0.89 o 
  -2  -3  13       23.50       19.15      1.58 o 
  -1  -3  13      124.22      115.55      3.73 o 
   0  -3  13        5.22        6.43      1.41 o 
   1  -3  13      147.92      160.07      4.34 o 
   2  -3  13        2.94        3.37      1.16 o 
   3  -3  13        5.26        9.03      1.50 o 
   4  -3  13       63.22       64.68      3.73 o 
   5  -3  13       61.41       74.60      3.49 o 
   6  -3  13        0.11        0.13      1.34 o 
   7  -3  13        6.67        7.10      1.95 o 
   8  -3  13        0.02        1.54      1.65 o 
  -6  -2  13        6.57        7.03      1.44 o 
  -5  -2  13        6.38        5.32      1.26 o 
  -4  -2  13        4.24        1.66      1.21 o 
  -3  -2  13        0.57        0.13      0.73 o 
  -2  -2  13        9.39       12.36      1.37 o 
  -1  -2  13        5.45        8.07      1.14 o 
   0  -2  13        8.70       12.28      1.63 o 
   1  -2  13        0.28        0.42      0.94 o 
   2  -2  13       23.29       16.51      1.80 o 
   3  -2  13       50.71       52.68      2.70 o 
   4  -2  13       20.31       23.25      1.68 o 
   5  -2  13        1.44        0.56      0.96 o 
   6  -2  13        0.07        0.57      1.43 o 
   7  -2  13        1.81        0.85      1.55 o 
   8  -2  13        0.15       -1.44      1.44 o 
  -6  -1  13        6.74        7.05      1.42 o 
  -5  -1  13        8.36        7.57      1.40 o 
  -4  -1  13       20.60       21.94      1.86 o 
  -3  -1  13       30.85       26.53      1.77 o 
  -2  -1  13        0.17       -0.76      0.90 o 
  -1  -1  13        0.00        0.14      0.71 o 
   0  -1  13       24.58       24.32      2.15 o 
   1  -1  13       19.59       15.40      1.76 o 
   2  -1  13        4.32        2.89      1.20 o 
   3  -1  13      117.86      126.50      3.85 o 
   4  -1  13       34.06       33.57      2.02 o 
   5  -1  13       80.87       79.96      2.72 o 
   6  -1  13        0.15        0.13      1.32 o 
   7  -1  13       20.55       17.19      2.79 o 
   8  -1  13        2.39        1.93      1.77 o 
  -6   0  13       15.02       16.34      2.35 o 
  -5   0  13       10.00       17.47      1.70 o 
  -4   0  13       19.22       18.14      1.68 o 
  -3   0  13        1.55        0.87      0.81 o 
  -2   0  13        2.59        1.97      0.85 o 
  -1   0  13        1.26        1.26      0.72 o 
   0   0  13        6.23        7.43      1.41 o 
   1   0  13       49.02       42.35      2.52 o 
   2   0  13       84.34       64.25      2.94 o 
   3   0  13      151.96      134.80      4.01 o 
   4   0  13        0.04        0.70      0.88 o 
   5   0  13       36.67       36.48      2.58 o 
   6   0  13        0.27        0.28      0.97 o 
   7   0  13        7.91        6.73      1.88 o 
   8   0  13        0.02       -0.13      1.55 o 
   9   0  13        0.00       -0.05      1.67 o 
  -6   1  13        9.99       11.43      2.18 o 
  -5   1  13        0.21        0.44      1.26 o 
  -4   1  13        8.65        4.65      1.15 o 
  -3   1  13       18.06       22.04      1.66 o 
  -2   1  13        6.32        9.34      1.22 o 
  -1   1  13       16.84       19.02      1.44 o 
   0   1  13       21.74       22.25      1.95 o 
   1   1  13       29.15       39.66      2.43 o 
   2   1  13      285.80      277.96      5.53 o 
   3   1  13       15.20       13.93      1.38 o 
   4   1  13       28.48       24.99      1.71 o 
   5   1  13        1.61        3.45      1.04 o 
   6   1  13        2.10        3.23      1.08 o 
   7   1  13        0.11        0.98      1.11 o 
   8   1  13        3.82        5.06      1.84 o 
   9   1  13        0.05        0.89      1.70 o 
  -6   2  13        0.53        1.76      1.58 o 
  -5   2  13       26.38       30.11      2.68 o 
  -4   2  13       12.56       17.00      1.65 o 
  -3   2  13        4.02        5.60      1.11 o 
  -2   2  13       70.71       62.26      2.38 o 
  -1   2  13       15.10       18.78      1.44 o 
   0   2  13       39.38       35.81      2.35 o 
   1   2  13       17.31       15.28      1.73 o 
   2   2  13      110.65      121.63      3.81 o 
   3   2  13       49.88       54.61      2.14 o 
   4   2  13       18.54       15.15      1.58 o 
   5   2  13        8.25        6.76      1.46 o 
   6   2  13        9.50       14.45      1.76 o 
   7   2  13        7.58        6.93      1.40 o 
   8   2  13        9.82       10.45      2.15 o 
   9   2  13        0.07        0.44      1.75 o 
  -5   3  13        0.76        0.91      1.48 o 
  -4   3  13       30.44       32.89      2.60 o 
  -3   3  13       18.85       22.14      1.70 o 
  -2   3  13       33.60       35.99      2.75 o 
  -1   3  13        1.18        2.38      1.16 o 
   0   3  13        2.86        4.60      1.28 o 
   1   3  13       17.94       16.01      1.78 o 
   2   3  13        0.60        1.40      0.96 o 
   3   3  13       81.45       67.24      2.34 o 
   4   3  13       60.86       54.78      2.21 o 
   5   3  13        3.48        2.38      0.95 o 
   6   3  13        1.16        1.94      1.02 o 
   7   3  13        1.95        2.12      1.32 o 
   8   3  13        0.16        0.58      1.13 o 
   9   3  13        0.73        0.73      1.75 o 
  -5   4  13        0.47       -1.14      1.21 o 
  -4   4  13        9.99       11.03      1.98 o 
  -3   4  13        1.76        0.74      0.89 o 
  -2   4  13       10.61       13.69      1.39 o 
  -1   4  13       28.99       28.54      2.27 o 
   0   4  13        0.05        1.14      1.03 o 
   1   4  13       33.95       38.00      2.47 o 
   2   4  13        0.90        0.59      1.36 o 
   3   4  13       20.22       18.48      2.43 o 
   4   4  13        5.53        3.85      1.02 o 
   5   4  13        7.93        5.87      1.15 o 
   6   4  13        0.08        0.69      0.89 o 
   7   4  13        0.03        0.81      1.04 o 
   8   4  13        0.14        1.07      1.07 o 
   9   4  13        0.38        0.04      1.64 o 
  -5   5  13        6.08        5.43      1.81 o 
  -4   5  13        0.16        3.09      1.55 o 
  -3   5  13        0.54        0.75      1.19 o 
  -2   5  13       24.83       28.84      2.99 o 
  -1   5  13       20.57       26.18      2.25 o 
   0   5  13       15.95       15.91      1.87 o 
   1   5  13       10.65        8.76      1.57 o 
   2   5  13       23.51       21.77      2.02 o 
   3   5  13       20.97       32.57      1.87 o 
   4   5  13        0.64        0.53      0.82 o 
   5   5  13        2.66        0.61      0.90 o 
   6   5  13        6.32        5.31      1.21 o 
   7   5  13        0.69        0.45      0.99 o 
   8   5  13        0.07        0.83      1.05 o 
   9   5  13        1.02       -0.49      1.39 o 
  -4   6  13        0.02       -0.05      1.39 o 
  -3   6  13        1.35        0.88      1.25 o 
  -2   6  13        4.36        6.13      1.53 o 
  -1   6  13        1.14        1.55      1.15 o 
   0   6  13        3.48        1.56      1.26 o 
   1   6  13        0.31        0.26      0.96 o 
   2   6  13       59.89       67.50      3.18 o 
   3   6  13       15.25       18.48      1.55 o 
   4   6  13        6.53        7.80      1.24 o 
   5   6  13       21.14       28.13      2.06 o 
   6   6  13        7.36        6.25      1.30 o 
   7   6  13        0.26       -0.49      0.93 o 
   8   6  13        0.51        1.96      1.46 o 
  -4   7  13        1.72       -0.49      1.77 o 
  -3   7  13        0.02        0.99      1.52 o 
  -2   7  13        1.38        3.04      2.53 o 
  -1   7  13       10.97       10.61      2.00 o 
   0   7  13        5.98        7.27      1.84 o 
   1   7  13        7.07        7.74      1.77 o 
   2   7  13        1.26        1.36      1.16 o 
   3   7  13       21.23       14.01      1.51 o 
   4   7  13       21.60       27.04      1.98 o 
   5   7  13        1.65        2.16      1.01 o 
   6   7  13        6.09        4.44      1.46 o 
   7   7  13        0.10       -0.95      1.11 o 
   8   7  13        1.17        1.66      1.47 o 
  -3   8  13        0.61        0.03      1.37 o 
  -2   8  13        0.71        0.13      2.47 o 
  -1   8  13        0.03        0.00      2.47 o 
   0   8  13        1.52        2.27      1.41 o 
   1   8  13        5.32        5.68      1.61 o 
   2   8  13        2.61        5.75      2.09 o 
   3   8  13       28.02       22.54      2.19 o 
   4   8  13        1.86        1.72      1.23 o 
   5   8  13        0.38        0.42      1.10 o 
   6   8  13        5.28        6.62      3.42 o 
   7   8  13        2.08        4.36      1.60 o 
   8   8  13        0.31       -0.13      1.45 o 
  -2   9  13       12.05       15.46      3.80 o 
  -1   9  13        0.81       -1.84      2.60 o 
   0   9  13        1.44        1.71      2.66 o 
   1   9  13       26.68       23.32      3.10 o 
   2   9  13       16.92       12.67      2.60 o 
   3   9  13        7.90        4.83      1.44 o 
   4   9  13        2.67        2.56      1.37 o 
   5   9  13        4.32        3.49      1.81 o 
   6   9  13        1.09       -0.02      1.20 o 
   7   9  13        1.85        0.62      1.35 o 
   1  10  13        8.96       11.72      2.60 o 
   2  10  13        1.02        1.77      1.77 o 
   3  10  13        1.00        1.01      1.26 o 
   4  10  13        5.75        5.46      1.66 o 
   5  10  13        1.55        2.17      1.41 o 
   6  10  13        1.28        0.37      1.29 o 
   2  11  13        1.24        1.52      1.84 o 
   3  11  13        1.47        5.35      1.74 o 
   4  11  13        0.45        0.25      1.28 o 
   5  11  13        0.02        0.85      1.52 o 
   0  -9  14        5.88        4.25      1.90 o 
  -2  -8  14        4.68        5.65      1.67 o 
  -1  -8  14        0.84        1.53      1.29 o 
   0  -8  14        3.54        3.99      1.77 o 
   1  -8  14        0.00        1.27      1.65 o 
  -3  -7  14        1.78        0.61      1.20 o 
  -2  -7  14        0.05        0.04      1.14 o 
  -1  -7  14        0.29       -0.64      1.02 o 
   0  -7  14        2.87        4.06      1.71 o 
   1  -7  14       10.18       13.43      2.60 o 
   4  -7  14        0.01        0.89      1.90 o 
   5  -7  14        0.08        1.77      2.03 o 
  -4  -6  14       15.05       14.73      2.15 o 
  -3  -6  14        0.70       -0.91      0.96 o 
  -2  -6  14        0.01        0.67      1.04 o 
  -1  -6  14        0.78        0.76      1.07 o 
   0  -6  14       27.67       24.40      3.17 o 
   1  -6  14        0.47        0.95      1.46 o 
   2  -6  14        4.11        3.49      1.32 o 
   3  -6  14        6.88        9.38      2.47 o 
   4  -6  14        0.85        2.09      1.96 o 
   5  -6  14        0.03        1.35      1.57 o 
   6  -6  14        0.06        0.12      1.61 o 
  -4  -5  14        0.73       -0.10      1.16 o 
  -3  -5  14        5.37        5.83      1.55 o 
  -2  -5  14        2.56        4.51      1.34 o 
  -1  -5  14        7.19        8.03      1.26 o 
   0  -5  14        0.13       -0.09      1.04 o 
   1  -5  14       34.97       33.19      2.47 o 
   2  -5  14       22.79       23.06      2.10 o 
   3  -5  14        0.00        0.18      1.01 o 
   4  -5  14       10.28        9.44      2.47 o 
   5  -5  14        1.99        3.96      1.61 o 
   6  -5  14        2.15        0.51      1.60 o 
  -5  -4  14        0.40       -0.23      1.14 o 
  -4  -4  14        7.02        5.81      2.69 o 
  -3  -4  14        0.26        0.80      0.92 o 
  -2  -4  14        6.08        4.66      1.14 o 
  -1  -4  14        0.04        1.01      0.84 o 
   0  -4  14      107.05      113.36     11.47 o 
   1  -4  14       17.13       17.66      1.96 o 
   2  -4  14       16.36       17.25      1.96 o 
   3  -4  14        6.32        5.89      1.41 o 
   4  -4  14        5.16        6.15      2.28 o 
   5  -4  14        9.60        6.65      1.77 o 
   6  -4  14        6.42       10.35      2.07 o 
   7  -4  14        2.56        5.90      2.09 o 
  -5  -3  14        0.06        0.79      1.01 o 
  -4  -3  14        3.12        2.23      1.10 o 
  -3  -3  14       35.89       32.95      2.10 o 
  -2  -3  14        4.70        4.05      1.04 o 
  -1  -3  14        5.15        3.94      1.02 o 
   0  -3  14       76.09       75.72      3.35 o 
   1  -3  14       41.62       39.56      2.85 o 
   2  -3  14        4.17        9.61      1.61 o 
   3  -3  14        0.01        0.80      1.02 o 
   4  -3  14        0.17        1.03      1.13 o 
   5  -3  14       26.00       30.57      2.68 o 
   6  -3  14        1.61        0.99      1.54 o 
   7  -3  14        2.75        1.84      1.69 o 
  -5  -2  14        2.63        4.08      1.77 o 
  -4  -2  14        1.81        0.63      0.92 o 
  -3  -2  14       36.80       48.78      2.36 o 
  -2  -2  14       29.95       30.46      1.92 o 
  -1  -2  14        7.59        8.86      1.65 o 
   0  -2  14       88.04       84.84      3.48 o 
   1  -2  14       69.85       83.08      3.41 o 
   2  -2  14       38.86       36.76      2.46 o 
   3  -2  14        9.22        7.27      1.71 o 
   4  -2  14        3.89        8.31      1.55 o 
   5  -2  14        1.35        2.81      1.17 o 
   6  -2  14       26.53       25.10      2.57 o 
   7  -2  14        1.39        0.27      1.63 o 
   8  -2  14        2.63        2.56      1.79 o 
  -5  -1  14        7.26        9.39      1.54 o 
  -4  -1  14        3.17        6.86      1.35 o 
  -3  -1  14       12.73       17.47      1.88 o 
  -2  -1  14        0.53        0.07      0.69 o 
  -1  -1  14       42.27       40.57      2.65 o 
   0  -1  14        1.20        1.20      1.05 o 
   1  -1  14       88.49       81.78      3.37 o 
   2  -1  14        3.07        2.07      1.24 o 
   3  -1  14        9.45        7.88      1.53 o 
   4  -1  14       33.43       30.75      3.96 o 
   5  -1  14        0.53        0.40      1.01 o 
   6  -1  14        0.54        0.86      1.49 o 
   7  -1  14        0.96       -0.25      1.52 o 
   8  -1  14        0.99        0.04      1.70 o 
  -5   0  14        1.02       -0.16      0.97 o 
  -4   0  14        0.76        1.27      1.04 o 
  -3   0  14       36.41       32.40      2.01 o 
  -2   0  14        8.49       10.19      1.29 o 
  -1   0  14      189.22      178.88      4.83 o 
   0   0  14       38.03       38.37      2.57 o 
   1   0  14       62.58       67.59      3.93 o 
   2   0  14        2.92        4.10      1.37 o 
   3   0  14       52.82       42.07      2.60 o 
   4   0  14       22.36       19.30      1.99 o 
   5   0  14       25.28       21.70      1.75 o 
   6   0  14        0.21        1.84      1.14 o 
   7   0  14        1.06        1.80      1.66 o 
   8   0  14        0.30        0.59      1.61 o 
  -5   1  14        0.73       -1.18      1.18 o 
  -4   1  14        0.19        0.57      0.96 o 
  -3   1  14       26.00       20.92      1.72 o 
  -2   1  14        0.02        0.08      0.76 o 
  -1   1  14       89.38       85.82      3.61 o 
   0   1  14        0.07        0.54      1.24 o 
   1   1  14       54.83       62.32      2.99 o 
   2   1  14       92.99      108.28      3.80 o 
   3   1  14       21.17       23.87      2.15 o 
   4   1  14        0.92        1.33      0.90 o 
   5   1  14       18.24       17.11      1.61 o 
   6   1  14        9.59        9.26      1.44 o 
   7   1  14       13.43       14.80      2.28 o 
   8   1  14        4.42        7.04      2.07 o 
  -5   2  14        0.41       -0.24      1.30 o 
  -4   2  14       21.21       23.92      1.91 o 
  -3   2  14       13.18       14.08      1.53 o 
  -2   2  14        2.41        3.27      1.00 o 
  -1   2  14       40.27       46.44      3.33 o 
   0   2  14        3.17        1.80      1.09 o 
   1   2  14       14.56       15.31      1.83 o 
   2   2  14        4.75        8.10      1.52 o 
   3   2  14        8.85        4.63      1.39 o 
   4   2  14       12.57       12.85      1.78 o 
   5   2  14        0.62        1.82      0.97 o 
   6   2  14        0.45        0.93      0.96 o 
   7   2  14        6.28        7.95      1.49 o 
   8   2  14        0.21        1.78      1.74 o 
  -5   3  14       11.52       13.58      3.52 o 
  -4   3  14        3.44        5.65      1.72 o 
  -3   3  14        3.68        1.61      1.01 o 
  -2   3  14        2.76        4.58      1.41 o 
  -1   3  14        5.71        5.15      1.51 o 
   0   3  14        6.14        5.04      1.44 o 
   1   3  14       24.53       21.30      2.09 o 
   2   3  14        6.59        8.86      1.57 o 
   3   3  14       20.80       24.35      3.01 o 
   4   3  14        8.16        6.66      1.19 o 
   5   3  14        0.04       -0.80      0.80 o 
   6   3  14       15.27       17.10      1.68 o 
   7   3  14       12.69       18.29      2.19 o 
   8   3  14        5.43        3.54      1.34 o 
  -4   4  14        2.30        2.58      1.51 o 
  -3   4  14       27.27       32.97      2.05 o 
  -2   4  14        0.49        1.40      1.10 o 
  -1   4  14        0.81        2.84      1.30 o 
   0   4  14       27.85       27.10      2.60 o 
   1   4  14        0.16        1.59      1.12 o 
   2   4  14       19.55       24.29      2.13 o 
   3   4  14        1.40        3.61      1.31 o 
   4   4  14       25.33       26.00      1.78 o 
   5   4  14        6.40        9.66      1.37 o 
   6   4  14        0.07       -0.09      0.86 o 
   7   4  14        0.14        0.01      0.99 o 
   8   4  14        1.12        0.91      1.44 o 
  -4   5  14       14.09       15.85      2.30 o 
  -3   5  14        0.68       -1.07      1.14 o 
  -2   5  14        5.55        5.30      1.49 o 
  -1   5  14       24.75       28.89      2.72 o 
   0   5  14        8.02       10.00      1.78 o 
   1   5  14        7.57        7.54      1.87 o 
   2   5  14       15.95       16.81      1.96 o 
   3   5  14       21.21       21.68      2.53 o 
   4   5  14       46.59       51.44      2.35 o 
   5   5  14        0.45        0.67      0.97 o 
   6   5  14        0.78        2.11      1.10 o 
   7   5  14        6.78       12.47      1.64 o 
   8   5  14        0.00       -0.42      1.10 o 
  -4   6  14        2.41        4.06      1.96 o 
  -3   6  14        3.76        6.07      1.71 o 
  -2   6  14       10.24        9.50      3.23 o 
  -1   6  14        8.51        9.87      1.80 o 
   0   6  14        0.93        1.00      1.30 o 
   1   6  14        7.27        7.35      1.64 o 
   2   6  14        2.95        1.69      1.21 o 
   3   6  14        7.02        4.96      1.52 o 
   4   6  14        6.47        6.51      1.28 o 
   5   6  14        8.34        8.11      1.37 o 
   6   6  14        2.99        3.07      1.18 o 
   7   6  14        1.40        1.39      1.11 o 
   8   6  14        2.75        4.07      1.65 o 
  -3   7  14        2.10        3.80      3.10 o 
  -2   7  14        4.88        7.29      3.17 o 
  -1   7  14        9.73       10.61      1.92 o 
   0   7  14        3.08        3.82      3.33 o 
   1   7  14       18.11       21.60      3.36 o 
   2   7  14        0.00        0.13      1.11 o 
   3   7  14        6.86        8.56      1.72 o 
   4   7  14        0.28        2.40      1.12 o 
   5   7  14        1.76        2.02      1.04 o 
   6   7  14        0.00        0.67      1.24 o 
   7   7  14        0.20       -0.84      1.06 o 
   8   7  14        1.55        1.65      1.60 o 
  -2   8  14        2.14        3.04      3.17 o 
  -1   8  14        8.59       10.20      3.42 o 
   0   8  14        8.84        9.03      1.88 o 
   1   8  14        2.71        4.75      1.61 o 
   2   8  14       38.61       37.55      2.88 o 
   3   8  14        6.63       10.52      2.47 o 
   4   8  14        0.00        0.32      1.05 o 
   5   8  14        5.00        4.89      1.52 o 
   6   8  14        2.45        1.44      1.28 o 
   7   8  14        0.02       -0.02      1.28 o 
  -1   9  14        1.83       -2.85      2.85 o 
   0   9  14        0.06       -0.13      2.91 o 
   1   9  14        8.71        7.48      2.41 o 
   2   9  14        2.41        1.90      1.71 o 
   3   9  14       18.80       23.32      3.30 o 
   4   9  14        0.78        1.41      1.24 o 
   5   9  14        0.08        0.33      1.43 o 
   6   9  14        1.93        2.91      1.52 o 
   1  10  14        0.10       -0.51      1.71 o 
   2  10  14        0.36        2.09      1.96 o 
   3  10  14        9.90        5.83      2.34 o 
   4  10  14        1.02        1.34      1.44 o 
   5  10  14        2.41        4.32      1.60 o 
   0  -8  15        0.59        1.58      1.84 o 
   1  -8  15        0.03        2.22      1.84 o 
  -2  -7  15        7.53        6.88      1.77 o 
  -1  -7  15       11.49       12.04      2.79 o 
   0  -7  15        0.59       -0.38      1.33 o 
   1  -7  15        0.18       -0.89      1.27 o 
  -3  -6  15        3.65        5.29      1.63 o 
  -2  -6  15        2.50        2.01      1.29 o 
  -1  -6  15        0.85        2.09      1.52 o 
   0  -6  15        0.17        0.38      1.33 o 
   1  -6  15        5.51        3.55      1.77 o 
   2  -6  15        0.00        0.21      1.05 o 
   3  -6  15        2.08        3.42      2.09 o 
   4  -6  15        7.44        8.87      2.72 o 
   5  -6  15        1.16        0.38      2.15 o 
  -3  -5  15        0.04        0.36      1.13 o 
  -2  -5  15        9.70       10.71      1.81 o 
  -1  -5  15        0.56        1.52      1.46 o 
   0  -5  15       16.42       13.51      3.04 o 
   1  -5  15        4.56        5.71      1.46 o 
   2  -5  15        2.16        1.54      1.25 o 
   3  -5  15        1.64        2.27      1.26 o 
   4  -5  15        0.02       -0.19      1.84 o 
   5  -5  15        0.01       -0.51      1.96 o 
  -4  -4  15       19.45       22.64      2.49 o 
  -3  -4  15       11.21        7.23      1.87 o 
  -2  -4  15       19.75       16.27      1.68 o 
  -1  -4  15        1.52        2.63      1.25 o 
   0  -4  15        1.61        2.55      1.24 o 
   1  -4  15       41.44       38.87      4.72 o 
   2  -4  15        8.49       12.06      1.76 o 
   3  -4  15        0.00       -0.13      1.05 o 
   4  -4  15        0.30        1.01      1.84 o 
   5  -4  15        0.52        1.14      1.96 o 
   6  -4  15        3.86        5.13      1.92 o 
  -4  -3  15        5.64        9.56      1.59 o 
  -3  -3  15        1.56        0.53      0.93 o 
  -2  -3  15       12.63       16.43      2.77 o 
  -1  -3  15        0.22        1.45      1.18 o 
   0  -3  15        3.45        4.22      1.65 o 
   1  -3  15        2.79        3.64      1.32 o 
   2  -3  15        0.00       -0.26      1.00 o 
   3  -3  15        6.63        4.23      1.41 o 
   4  -3  15        1.24        1.10      1.13 o 
   5  -3  15       11.61        9.76      2.66 o 
   6  -3  15        0.00        1.19      1.64 o 
   7  -3  15        4.11        8.05      2.19 o 
  -4  -2  15        0.14        2.23      1.16 o 
  -3  -2  15        7.22        9.56      1.51 o 
  -2  -2  15        8.97        4.73      1.52 o 
  -1  -2  15       14.60       16.69      2.05 o 
   0  -2  15        4.12        4.13      1.43 o 
   1  -2  15        0.52        0.80      1.12 o 
   2  -2  15       13.81       12.16      1.80 o 
   3  -2  15        3.56        2.51      1.20 o 
   4  -2  15        0.10       -0.17      1.46 o 
   5  -2  15       11.98        9.11      1.72 o 
   6  -2  15       15.31       15.02      2.25 o 
   7  -2  15        1.73        2.26      1.87 o 
  -4  -1  15        3.15        5.62      1.81 o 
  -3  -1  15       10.30       12.06      1.55 o 
  -2  -1  15        0.27        0.88      1.16 o 
  -1  -1  15       29.15       32.86      2.59 o 
   0  -1  15        8.96        8.33      1.65 o 
   1  -1  15      120.59      119.10      6.21 o 
   2  -1  15        2.59        4.75      1.45 o 
   3  -1  15        0.05       -0.32      1.03 o 
   4  -1  15        0.45       -0.03      1.03 o 
   5  -1  15        0.09        0.76      1.18 o 
   6  -1  15        4.51        4.35      1.72 o 
   7  -1  15        0.05        0.01      1.60 o 
  -4   0  15        1.60        1.73      1.17 o 
  -3   0  15        0.42       -0.41      0.87 o 
  -2   0  15       18.96       24.41      2.35 o 
  -1   0  15       13.93       12.69      2.95 o 
   0   0  15       17.34       14.12      1.92 o 
   1   0  15       18.82       20.52      2.14 o 
   2   0  15       25.89       33.32      2.48 o 
   3   0  15        3.67        1.29      1.11 o 
   4   0  15        0.02        1.20      1.14 o 
   5   0  15       14.81       10.06      1.79 o 
   6   0  15        1.16        2.20      1.19 o 
   7   0  15        1.63        2.53      2.57 o 
   8   0  15        0.04       -0.89      2.47 o 
  -4   1  15        1.70        1.25      1.06 o 
  -3   1  15       23.58       24.38      1.95 o 
  -2   1  15       19.15       27.67      2.50 o 
  -1   1  15        0.47        0.38      1.12 o 
   0   1  15       11.58        9.45      1.73 o 
   1   1  15        2.87        3.85      1.37 o 
   2   1  15        1.29        2.23      1.21 o 
   3   1  15        0.28        0.62      1.11 o 
   4   1  15        4.56        6.97      1.58 o 
   5   1  15        0.20       -0.81      0.88 o 
   6   1  15        5.39        4.64      1.30 o 
   7   1  15        0.04       -0.26      1.55 o 
   8   1  15        0.36        1.82      1.80 o 
  -4   2  15        8.22        8.43      1.49 o 
  -3   2  15       19.42       21.94      1.83 o 
  -2   2  15        3.49        3.85      1.54 o 
  -1   2  15       80.67       86.23      3.73 o 
   0   2  15        0.97        2.14      1.22 o 
   1   2  15        0.42        0.28      1.04 o 
   2   2  15        6.26        6.91      1.60 o 
   3   2  15        2.43       -0.09      1.01 o 
   4   2  15        3.71        7.79      1.64 o 
   5   2  15        0.71        0.02      0.98 o 
   6   2  15        0.11        0.16      1.04 o 
   7   2  15       15.33       18.45      2.91 o 
   8   2  15        3.96        4.81      2.12 o 
  -4   3  15        0.33        0.48      1.50 o 
  -3   3  15        1.80        3.27      3.42 o 
  -2   3  15       27.48       21.83      2.34 o 
  -1   3  15        0.87        1.44      1.34 o 
   0   3  15       32.84       29.22      2.50 o 
   1   3  15        1.75        4.09      1.33 o 
   2   3  15        4.93        8.35      1.68 o 
   3   3  15       10.48       11.16      1.84 o 
   4   3  15        9.50        4.36      2.60 o 
   5   3  15        0.01        1.08      0.95 o 
   6   3  15       10.71       16.56      2.66 o 
   7   3  15        3.75        3.90      2.55 o 
   8   3  15        2.07        3.82      1.49 o 
  -4   4  15        5.29        7.10      2.41 o 
  -3   4  15        0.37       -1.65      2.41 o 
  -2   4  15        4.32        2.61      1.50 o 
  -1   4  15        0.06        0.07      1.15 o 
   0   4  15       72.78       70.12      3.93 o 
   1   4  15        1.57        2.45      1.33 o 
   2   4  15        3.54        4.90      1.52 o 
   3   4  15        0.16        1.25      1.21 o 
   4   4  15        4.24        8.34      1.66 o 
   5   4  15        0.23        0.34      0.95 o 
   6   4  15        0.41        1.30      1.08 o 
   7   4  15        0.35       -0.39      1.11 o 
   8   4  15        2.08        3.64      1.64 o 
  -3   5  15        0.00       -1.14      2.60 o 
  -2   5  15        1.44        2.79      1.35 o 
  -1   5  15        9.23        4.71      1.63 o 
   0   5  15        1.51        1.82      1.35 o 
   1   5  15       20.87       17.20      2.13 o 
   2   5  15        0.14        0.26      1.16 o 
   3   5  15       20.24       16.89      2.07 o 
   4   5  15        0.36        0.50      1.13 o 
   5   5  15        2.50        0.56      0.99 o 
   6   5  15        1.68        4.96      1.33 o 
   7   5  15       10.71       14.29      2.31 o 
   8   5  15        1.97        1.33      1.38 o 
  -3   6  15        0.31       -1.20      2.66 o 
  -2   6  15        2.78        1.20      2.98 o 
  -1   6  15        0.41       -0.80      1.81 o 
   0   6  15       19.36       20.78      2.36 o 
   1   6  15       10.79        9.01      1.86 o 
   2   6  15        0.31        1.28      1.29 o 
   3   6  15       16.38       16.11      2.08 o 
   4   6  15        1.32       -0.46      1.17 o 
   5   6  15       11.61       10.17      1.98 o 
   6   6  15        0.97        3.40      1.24 o 
   7   6  15        0.12        0.56      1.17 o 
  -2   7  15        0.12       -1.20      2.91 o 
  -1   7  15        0.17       -0.40      1.25 o 
   0   7  15        1.13        1.20      1.46 o 
   1   7  15        8.11        8.70      1.92 o 
   2   7  15        0.72        1.50      1.47 o 
   3   7  15        1.95        1.76      1.39 o 
   4   7  15        2.64        2.23      1.29 o 
   5   7  15        8.00        7.37      1.39 o 
   6   7  15        0.14       -0.05      1.20 o 
   7   7  15        0.25        0.82      1.39 o 
  -1   8  15        1.92        2.98      3.42 o 
   0   8  15        0.16        0.27      1.46 o 
   1   8  15        0.37        2.33      1.47 o 
   2   8  15        2.22        3.68      1.61 o 
   3   8  15        0.21        2.29      1.47 o 
   4   8  15        0.50        1.52      1.65 o 
   5   8  15        5.18        4.90      1.59 o 
   6   8  15        2.10        2.85      1.46 o 
   0   9  15        0.23       -2.60      2.98 o 
   1   9  15        0.02       -0.95      1.65 o 
   2   9  15        3.72        5.51      2.22 o 
   3   9  15        1.38       -0.82      1.52 o 
   4   9  15        0.00       -0.57      1.58 o 
   5   9  15        2.11        1.31      1.62 o 
   2  10  15        1.66        2.53      1.96 o 
   3  10  15        0.48        0.82      1.84 o 
  -1  -6  16        2.32        2.41      1.77 o 
   0  -6  16        7.35        7.29      2.28 o 
   1  -6  16        0.20        0.70      1.46 o 
   2  -6  16        2.08        3.30      1.84 o 
   3  -6  16        8.30        5.39      2.47 o 
  -2  -5  16        0.00        1.52      1.52 o 
  -1  -5  16        0.87        2.91      1.84 o 
   0  -5  16        2.57        2.17      1.36 o 
   1  -5  16        0.27        1.09      1.28 o 
   2  -5  16        3.10        4.46      1.43 o 
   3  -5  16        0.01       -0.37      1.10 o 
   4  -5  16        4.49        8.93      2.72 o 
  -3  -4  16       12.83       17.81      2.31 o 
  -2  -4  16        1.99       -0.78      1.39 o 
  -1  -4  16        1.39        1.37      1.31 o 
   0  -4  16        1.75        1.28      1.31 o 
   1  -4  16        0.67        0.37      1.12 o 
   2  -4  16        0.20        0.18      1.11 o 
   3  -4  16        2.60        1.01      1.22 o 
   4  -4  16       20.86       28.96      3.87 o 
   5  -4  16        6.97       12.74      3.04 o 
  -3  -3  16        0.38        1.39      1.12 o 
  -2  -3  16        1.29        2.35      1.41 o 
  -1  -3  16        6.50        7.98      1.74 o 
   0  -3  16        0.03        0.92      1.13 o 
   1  -3  16        0.07        1.13      1.16 o 
   2  -3  16        0.22        0.54      1.30 o 
   3  -3  16        1.64        1.47      1.29 o 
   4  -3  16        0.86        0.57      1.13 o 
   5  -3  16        1.19        1.52      2.09 o 
   6  -3  16        0.94        2.91      2.47 o 
  -3  -2  16        1.15        2.48      1.49 o 
  -2  -2  16        8.03       13.72      2.11 o 
  -1  -2  16        3.00        2.98      1.43 o 
   0  -2  16       16.83       17.93      2.16 o 
   1  -2  16       49.00       51.20      7.41 o 
   2  -2  16       23.50       27.75      2.40 o 
   3  -2  16        1.01        0.91      1.27 o 
   4  -2  16        0.34        0.86      1.28 o 
   5  -2  16        0.01        0.08      1.16 o 
   6  -2  16        4.65        4.63      2.66 o 
  -3  -1  16       29.27       37.12      3.68 o 
  -2  -1  16        0.91        1.61      1.35 o 
  -1  -1  16       16.14       19.17      2.28 o 
   0  -1  16       24.39       21.21      2.29 o 
   1  -1  16       33.60       34.71      3.80 o 
   2  -1  16       34.13       28.56      2.48 o 
   3  -1  16        0.85        1.33      1.20 o 
   4  -1  16        6.48        7.99      1.70 o 
   5  -1  16       11.08       10.13      1.84 o 
   6  -1  16        0.18       -0.70      2.09 o 
   7  -1  16        2.39        1.08      2.85 o 
  -4   0  16        9.53       11.09      2.79 o 
  -3   0  16       31.83       33.73      2.88 o 
  -2   0  16        2.01        5.79      1.70 o 
  -1   0  16       42.80       49.34      3.16 o 
   0   0  16       15.21       17.46      2.17 o 
   1   0  16        8.50        9.26      1.76 o 
   2   0  16        5.80        8.46      1.72 o 
   3   0  16        3.47        4.99      1.62 o 
   4   0  16        1.40        2.77      2.03 o 
   5   0  16        5.33        4.49      1.55 o 
   6   0  16        0.59        0.14      1.71 o 
   7   0  16        0.37        0.26      1.72 o 
  -3   1  16        2.22        1.89      1.39 o 
  -2   1  16        1.01       -0.13      1.17 o 
  -1   1  16       22.21       30.01      2.63 o 
   0   1  16        1.86        0.93      1.16 o 
   1   1  16       31.55       33.46      2.65 o 
   2   1  16       14.59       17.54      3.14 o 
   3   1  16        0.00        2.00      1.28 o 
   4   1  16        1.42        0.56      1.18 o 
   5   1  16        0.00       -0.32      1.13 o 
   6   1  16        3.03        4.33      1.39 o 
   7   1  16        0.35        0.41      1.79 o 
  -3   2  16        1.46        0.73      1.46 o 
  -2   2  16       11.93       10.79      2.05 o 
  -1   2  16        6.69        7.94      1.81 o 
   0   2  16        0.03       -0.02      1.49 o 
   1   2  16        6.87        5.68      1.67 o 
   2   2  16       11.51        9.54      1.83 o 
   3   2  16       31.07       29.13      5.01 o 
   4   2  16        5.15        4.69      1.55 o 
   5   2  16       10.93        6.76      1.81 o 
   6   2  16        1.82        1.91      1.25 o 
   7   2  16        0.86        0.24      1.24 o 
  -3   3  16        0.29       -1.56      2.50 o 
  -2   3  16        8.91        8.95      1.92 o 
  -1   3  16        3.97        1.46      1.38 o 
   0   3  16        3.26        2.25      1.38 o 
   1   3  16        8.19        9.06      1.79 o 
   2   3  16        6.39        7.03      1.65 o 
   3   3  16       10.33       12.80      1.98 o 
   4   3  16        0.02       -0.13      1.55 o 
   5   3  16        9.23        8.13      1.81 o 
   6   3  16        1.44        2.30      1.22 o 
   7   3  16        5.93        6.52      1.55 o 
  -3   4  16        0.10        1.20      2.91 o 
  -2   4  16        0.26        0.99      1.29 o 
  -1   4  16        7.25        5.87      1.75 o 
   0   4  16        8.29        7.47      1.83 o 
   1   4  16        0.00       -0.85      1.24 o 
   2   4  16        5.17        6.88      1.70 o 
   3   4  16        5.93        8.28      1.78 o 
   4   4  16        2.56        1.12      1.24 o 
   5   4  16        2.20        6.75      1.72 o 
   6   4  16        0.92        1.37      1.17 o 
   7   4  16        4.86        5.15      2.53 o 
  -2   5  16        1.12        1.89      2.53 o 
  -1   5  16        2.06        0.88      2.38 o 
   0   5  16        1.18        3.12      1.52 o 
   1   5  16        0.21       -1.09      1.09 o 
   2   5  16        5.37        4.80      1.62 o 
   3   5  16       10.34       11.32      1.98 o 
   4   5  16        1.11        0.06      1.16 o 
   5   5  16        1.82        3.64      1.55 o 
   6   5  16       11.28        9.54      1.59 o 
   7   5  16        3.27        4.09      1.44 o 
  -2   6  16        1.80       -0.51      2.91 o 
  -1   6  16        9.21        8.84      2.05 o 
   0   6  16        1.54        2.78      1.56 o 
   1   6  16       14.50       14.53      2.25 o 
   2   6  16        0.09       -0.44      1.21 o 
   3   6  16        1.58        2.18      2.22 o 
   4   6  16        4.57        3.96      1.53 o 
   5   6  16        3.26        1.59      1.49 o 
   6   6  16        5.35        5.38      1.48 o 
  -1   7  16       14.94       14.89      4.06 o 
   0   7  16        0.03       -1.25      1.34 o 
   1   7  16       20.78       23.67      3.87 o 
   2   7  16        0.23       -0.28      2.25 o 
   3   7  16        3.32        2.44      1.58 o 
   4   7  16        0.00        1.08      1.44 o 
   5   7  16        1.04        0.86      1.33 o 
   6   7  16        0.42        1.12      1.48 o 
   0   8  16        0.19       -1.34      1.48 o 
   1   8  16       12.25       13.21      3.49 o 
   2   8  16        1.99        2.56      1.69 o 
   3   8  16        5.39        6.55      2.31 o 
   4   8  16        0.67       -0.51      1.52 o 
   5   8  16        0.00        1.65      1.90 o 
   2   9  16        1.19        0.25      1.65 o 
   3   9  16        0.08        1.27      1.84 o 
   0  -5  17        0.84        0.57      1.71 o 
   1  -5  17        0.01        0.19      1.26 o 
   2  -5  17        0.71        1.00      1.20 o 
   3  -5  17        0.11        0.59      1.29 o 
  -1  -4  17        3.50        4.39      1.61 o 
   0  -4  17        1.96        2.85      1.41 o 
   1  -4  17        0.03        0.88      1.26 o 
   2  -4  17        0.02       -0.30      1.20 o 
   3  -4  17        1.21        1.06      1.34 o 
   4  -4  17        2.42        1.46      2.28 o 
  -2  -3  17        7.99       10.10      2.04 o 
  -1  -3  17        0.50        1.46      1.35 o 
   0  -3  17       16.77       20.95      4.78 o 
   1  -3  17        1.67        1.88      1.30 o 
   2  -3  17        2.91        2.49      1.43 o 
   3  -3  17        0.00        1.05      1.31 o 
   4  -3  17        0.16        0.22      1.17 o 
   5  -3  17        2.08        0.51      2.15 o 
  -2  -2  17        0.44        0.56      1.38 o 
  -1  -2  17        0.46        1.35      1.35 o 
   0  -2  17        1.62        1.57      1.36 o 
   1  -2  17       64.41       66.01      4.12 o 
   2  -2  17        0.30        0.30      1.23 o 
   3  -2  17        0.61        1.38      1.30 o 
   4  -2  17       11.36       11.82      2.02 o 
   5  -2  17        5.75        5.45      1.70 o 
  -2  -1  17        0.82       -0.02      1.35 o 
  -1  -1  17        0.33        0.59      1.33 o 
   0  -1  17        9.37       10.54      1.93 o 
   1  -1  17        7.12        7.48      1.77 o 
   2  -1  17       16.04       16.87      2.16 o 
   3  -1  17       14.64       15.31      2.15 o 
   4  -1  17        0.54        0.25      1.25 o 
   5  -1  17        4.04        3.31      1.61 o 
  -2   0  17        2.71        2.96      1.55 o 
  -1   0  17        0.27        1.32      1.45 o 
   0   0  17        0.25        0.20      1.08 o 
   1   0  17        0.27        0.51      1.27 o 
   2   0  17        1.06        1.80      1.39 o 
   3   0  17        0.46        2.31      1.38 o 
   4   0  17        2.19        1.11      2.22 o 
   5   0  17        5.32        4.66      4.09 o 
   6   0  17        1.52        0.94      1.41 o 
  -2   1  17        6.41        8.89      2.02 o 
  -1   1  17        1.04        1.54      1.41 o 
   0   1  17       25.53       22.71      2.48 o 
   1   1  17        5.20        3.80      1.57 o 
   2   1  17        5.80        5.99      1.63 o 
   3   1  17        0.50        0.29      1.28 o 
   4   1  17       11.35       10.88      1.96 o 
   5   1  17        0.10        1.05      2.82 o 
   6   1  17        2.20        2.44      1.52 o 
  -2   2  17        3.10        4.19      1.81 o 
  -1   2  17        0.36        2.13      1.46 o 
   0   2  17       10.17       11.47      2.04 o 
   1   2  17        0.06        1.20      1.26 o 
   2   2  17        1.88        3.61      1.45 o 
   3   2  17        3.31        4.88      2.00 o 
   4   2  17        9.45       13.46      2.15 o 
   5   2  17        0.02        0.86      1.38 o 
   6   2  17        1.50        1.46      1.42 o 
  -2   3  17        0.89       -0.06      1.40 o 
  -1   3  17        0.88        0.29      1.29 o 
   0   3  17        0.01        0.06      1.26 o 
   1   3  17       12.22       11.61      2.07 o 
   2   3  17        0.42       -0.73      1.21 o 
   3   3  17        2.17        2.44      1.49 o 
   4   3  17        9.74       14.58      2.24 o 
   5   3  17        0.17        0.14      1.34 o 
   6   3  17        0.32        1.29      1.40 o 
  -2   4  17        2.72        5.13      2.03 o 
  -1   4  17        9.64       13.77      2.38 o 
   0   4  17        0.29        0.14      1.29 o 
   1   4  17       12.56       14.18      2.21 o 
   2   4  17        0.31        0.13      1.29 o 
   3   4  17       20.34       21.55      2.48 o 
   4   4  17        5.01        7.37      1.84 o 
   5   4  17        1.68        5.12      3.20 o 
   6   4  17        0.11        0.29      2.00 o 
  -1   5  17        1.78        0.38      1.96 o 
   0   5  17        6.22        3.58      1.70 o 
   1   5  17        8.40       13.59      2.25 o 
   2   5  17       10.22       12.49      2.18 o 
   3   5  17        0.84        1.56      1.38 o 
   4   5  17       16.52       18.53      2.42 o 
   5   5  17        2.20        3.86      1.59 o 
   6   5  17        1.93        0.79      2.47 o 
   0   6  17        1.13        2.05      1.64 o 
   1   6  17        1.00        1.15      1.54 o 
   2   6  17        4.20        3.21      1.75 o 
   3   6  17        1.37        1.34      1.53 o 
   4   6  17        7.00        9.69      2.88 o 
   5   6  17        2.41        5.10      1.77 o 
   1   7  17        0.07        1.25      1.66 o 
   2   7  17        1.12        2.53      1.73 o 
   3   7  17        1.74       -0.28      1.34 o 
   4   7  17        0.30        0.08      1.45 o 
   0  -3  18        1.05        3.03      1.55 o 
   1  -3  18        3.56        3.49      1.61 o 
   2  -3  18        3.05        4.88      1.61 o 
   3  -3  18        0.27        0.17      1.32 o 
   0  -2  18        5.65        3.96      1.59 o 
   1  -2  18        1.62        0.82      1.38 o 
   2  -2  18        0.21        0.08      1.24 o 
   3  -2  18        1.23       -0.27      1.16 o 
   4  -2  18        3.16        3.67      1.66 o 
  -1  -1  18        0.01       -1.21      1.21 o 
   0  -1  18        0.60        2.49      1.65 o 
   1  -1  18       11.07       10.62      2.04 o 
   2  -1  18        0.01        1.03      1.27 o 
   3  -1  18        2.14        3.35      1.56 o 
   4  -1  18        0.01        0.25      1.38 o 
  -1   0  18        0.18       -0.94      1.18 o 
   0   0  18        0.16        1.01      1.40 o 
   1   0  18       19.69       18.84      2.42 o 
   2   0  18        3.95        4.51      1.74 o 
   3   0  18        9.02        7.94      1.86 o 
   4   0  18        0.01        0.84      1.41 o 
   5   0  18        0.04        0.70      1.84 o 
  -1   1  18        6.91       12.15      2.22 o 
   0   1  18        0.00        0.00      1.19 o 
   1   1  18        2.06        3.15      1.57 o 
   2   1  18        6.90        9.44      1.97 o 
   3   1  18        0.34       -0.99      1.21 o 
   4   1  18        0.16        0.34      1.38 o 
   5   1  18        2.31        2.64      1.64 o 
  -1   2  18        0.40        0.38      1.46 o 
   0   2  18        1.33        1.14      1.44 o 
   1   2  18        3.53        5.55      1.78 o 
   2   2  18        1.14        0.30      1.32 o 
   3   2  18        6.89        8.42      1.96 o 
   4   2  18        0.66        2.08      1.48 o 
   5   2  18        1.35        1.86      1.59 o 
   0   3  18        1.16        1.09      1.38 o 
   1   3  18        4.39        5.02      1.79 o 
   2   3  18        3.63        2.54      1.62 o 
   3   3  18        1.66        2.12      1.46 o 
   4   3  18        4.60        4.20      2.15 o 
   5   3  18        1.56        0.91      1.51 o 
   0   4  18        1.18        0.58      1.39 o 
   1   4  18        0.77        0.93      1.41 o 
   2   4  18        0.56        0.14      1.40 o 
   3   4  18        4.50        6.55      2.12 o 
   4   4  18        0.31       -1.23      1.23 o 
   5   4  18        4.50        4.47      1.78 o 
   1   5  18        2.83        3.20      1.71 o 
   2   5  18        0.14        1.95      1.52 o 
   3   5  18        0.45        0.67      1.51 o 
   4   5  18        0.98        2.02      1.55 o 
                                                 
